# Supplementary material for: Identification of the Type IX Secretion System Component, PorV (CHU_3238), Involved in Secretion and Localization of Proteins in Cytophaga hutchinsonii
Source: Front Microbiol. 2021 Oct 20;12:742673. doi: 10.3389/fmicb.2021.742673 (PMC8564354; doi:10.3389/fmicb.2021.742673)
Supplement: Supplementary file 1 [file Data_Sheet_1.xlsx]

## Sheet: Sheet1
Dataset S1 Identification of the WT outer membrane proteins by LC-MS/MS
Accession	Description	Mass	Score	Matches	Sequences	emPAI	Coverage	GeneID	Gene names
gi|110282434	hypothetical protein CHU_3384 [Cytophaga hutchinsonii ATCC 33406]	33826	11552	396(333)	22(20)	37.34	73%	ABG60620.1	CHU_3384
gi|110279115	hypothetical protein CHU_0007 [Cytophaga hutchinsonii ATCC 33406]	27426	6209	250(204)	17(15)	18.75	80%	ABG57301.1	CHU_0007
gi|110282779	conserved hypothetical protein; possible outer membrane protein [Cytophaga hutchinsonii ATCC 33406]	44109	4335	195(145)	15(15)	7.13	58%	ABG60965.1	CHU_3732
gi|110280166	CHU large protein; candidate b-glycosidase, glycoside hydrolase family 8 protein [Cytophaga hutchinsonii ATCC 33406]	274822	2803	77(70)	39(38)	0.78	27%	ABG58352.1	CHU_1075
gi|110280363	hypothetical protein CHU_1277 [Cytophaga hutchinsonii ATCC 33406]	65416	2629	94(79)	29(29)	4.84	58%	ABG58549.1	CHU_1277
gi|110279160	serine protease [Cytophaga hutchinsonii ATCC 33406]	51808	2153	74(57)	23(21)	6.64	70%	ABG57346.1	degQ CHU_0052
gi|110280339	conserved hypothetical protein [Cytophaga hutchinsonii ATCC 33406]	50033	2094	89(70)	20(19)	4.96	49%	ABG58525.1	CHU_1253
gi|110280197	CHU large protein; endoglucanase, glycoside hydrolase family 5 protein [Cytophaga hutchinsonii ATCC 33406]	136177	1826	62(51)	24(24)	1.09	31%	ABG58383.1	CHU_1107
gi|110282701	CHU large protein; uncharacterized [Cytophaga hutchinsonii ATCC 33406]	247964	1754	60(48)	28(25)	0.48	19%	ABG60887.1	CHU_3654
gi|110279439	hypothetical protein CHU_0335 [Cytophaga hutchinsonii ATCC 33406]	62455	1667	69(57)	26(24)	5.02	61%	ABG57625.1	CHU_0335
gi|110279298	possible peptidyl-prolyl cis-trans isomerase [Cytophaga hutchinsonii ATCC 33406]	88254	1575	61(49)	28(28)	2.72	46%	ABG57484.1	CHU_0192
gi|110282292	conserved hypothetical protein [Cytophaga hutchinsonii ATCC 33406]	42805	1514	50(40)	21(20)	5.90	66%	ABG60478.1	CHU_3238
gi|110279622	conserved hypothetical protein, possibly involved in heme utilization [Cytophaga hutchinsonii ATCC 33406]	76957	1424	50(33)	13(11)	1.31	41%	ABG57808.1	CHU_0521
gi|110280362	hypothetical protein CHU_1276 [Cytophaga hutchinsonii ATCC 33406]	85250	1340	63(53)	29(24)	2.10	44%	ABG58548.1	CHU_1276
gi|110282082	hypothetical protein CHU_3027 [Cytophaga hutchinsonii ATCC 33406]	34250	1284	49(40)	16(15)	8.17	52%	ABG60268.1	CHU_3027
gi|110281073	conserved hypothetical protein [Cytophaga hutchinsonii ATCC 33406]	29638	1260	43(37)	13(12)	5.79	59%	ABG59259.1	CHU_1993
gi|110279623	conserved hypothetical protein [Cytophaga hutchinsonii ATCC 33406]	29174	1218	58(42)	11(10)	8.66	44%	ABG57809.1	CHU_0522
gi|110279718	outer membrane protein [Cytophaga hutchinsonii ATCC 33406]	89926	1197	48(40)	24(23)	1.72	39%	ABG57904.1	CHU_0617
gi|110279206	C-terminal processing peptidase-3, Serine peptidase, MEROPS family S41A [Cytophaga hutchinsonii ATCC 33406]	61353	1196	35(30)	20(18)	2.15	47%	ABG57392.1	prc CHU_0098
gi|110280032	CHU large protein; uncharacterized [Cytophaga hutchinsonii ATCC 33406]	201395	1188	35(30)	21(20)	0.42	17%	ABG58218.1	CHU_0939
gi|110279232	outer membrane protein, peptidoglycan-associated lipoprotein [Cytophaga hutchinsonii ATCC 33406]	74064	1187	62(45)	30(25)	2.52	55%	ABG57418.1	pal CHU_0125
gi|110282274	CHU large protein; uncharacterized [Cytophaga hutchinsonii ATCC 33406]	200972	1141	31(30)	19(18)	0.45	17%	ABG60460.1	CHU_3220
gi|754528668	CHAT domain-containing protein [Cytophaga hutchinsonii]	163119	1139	60(44)	44(36)	1.08	38%	WP_041932224.1
gi|110281501	dipeptidyl-peptidase 7, Serine peptidase, MEROPS family S46 [Cytophaga hutchinsonii ATCC 33406]	79998	1127	51(42)	25(20)	1.96	39%	ABG59687.1	CHU_2431
gi|110282693	hypothetical protein CHU_3646 [Cytophaga hutchinsonii ATCC 33406]	82943	1110	41(36)	27(24)	1.54	47%	ABG60879.1	CHU_3646
gi|110282486	CHU large protein; uncharacterized [Cytophaga hutchinsonii ATCC 33406]	250861	1060	45(36)	27(24)	0.42	16%	ABG60672.1	CHU_3437
gi|110280366	non-processive endocellulase [Cytophaga hutchinsonii ATCC 33406]	63390	1013	46(34)	19(19)	2.20	52%	ABG58552.1	cel CHU_1280
gi|110282229	translation elongation factor 1A (EF-1A/EF-Tu) [Cytophaga hutchinsonii ATCC 33406]	43108	1004	39(31)	17(15)	4.47	55%	ABG60415.1	tuf CHU_3175
gi|110279447	hypothetical protein CHU_0343 [Cytophaga hutchinsonii ATCC 33406]	22995	1003	34(28)	10(9)	3.47	66%	ABG57633.1	CHU_0343
gi|110280317	zinc protease [Cytophaga hutchinsonii ATCC 33406]	110678	978	45(38)	32(28)	1.54	40%	ABG58503.1	pqqL CHU_1230
gi|110281698	hypothetical protein CHU_2632 [Cytophaga hutchinsonii ATCC 33406]	53009	949	33(28)	15(15)	2.14	46%	ABG59884.1	CHU_2632
gi|110282484	conserved hypothetical protein [Cytophaga hutchinsonii ATCC 33406]	35547	920	37(32)	12(12)	3.98	46%	ABG60670.1	CHU_3434
gi|110281904	conserved hypothetical protein, with LysM-repeats [Cytophaga hutchinsonii ATCC 33406]	41277	915	42(31)	21(20)	4.44	53%	ABG60090.1	CHU_2842
gi|110281016	hypothetical protein CHU_1936 [Cytophaga hutchinsonii ATCC 33406]	24379	913	36(29)	10(10)	3.66	54%	ABG59202.1	CHU_1936
gi|110282487	CHU large protein [Cytophaga hutchinsonii ATCC 33406]	257162	892	44(35)	29(24)	0.37	17%	ABG60673.1	CHU_3439
gi|110279677	membrane alanine aminopeptidase (aminopeptidase N) [Cytophaga hutchinsonii ATCC 33406]	95121	891	32(29)	22(21)	1.18	33%	ABG57863.1	pepN CHU_0576
gi|110282061	periplasmic serine protease [Cytophaga hutchinsonii ATCC 33406]	50583	874	32(28)	17(15)	2.11	51%	ABG60247.1	htrA CHU_3006
gi|110282462	outer membrane protein; probable bacterial surface antigen [Cytophaga hutchinsonii ATCC 33406]	95663	865	32(25)	23(20)	1.10	35%	ABG60648.1	yaeT CHU_3412
gi|110281930	conserved hypothetical protein [Cytophaga hutchinsonii ATCC 33406]	32532	858	37(28)	11(10)	2.90	43%	ABG60116.1	CHU_2868
gi|110280422	CHU large protein; endoglucanase-related protein, glycoside hydrolase family 9 protein [Cytophaga hutchinsonii ATCC 33406]	106105	845	37(29)	20(19)	0.89	31%	ABG58608.1	CHU_1336
gi|110281927	conserved hypothetical protein [Cytophaga hutchinsonii ATCC 33406]	93273	818	49(35)	33(24)	1.54	47%	ABG60113.1	CHU_2865
gi|110281869	outer membrane efflux protein/ immunoreative antigen [Cytophaga hutchinsonii ATCC 33406]	50026	808	32(28)	18(16)	2.36	60%	ABG60055.1	CHU_2807
gi|754528947	tetratricopeptide repeat protein [Cytophaga hutchinsonii]	60048	803	35(33)	24(23)	2.41	51%	WP_041932320.1
gi|110280623	conserved hypothetical protein, with TPR repeat [Cytophaga hutchinsonii ATCC 33406]	116626	782	52(40)	41(33)	1.49	44%	ABG58809.1	CHU_1538
gi|110279198	conserved hypothetical protein [Cytophaga hutchinsonii ATCC 33406]	49157	762	26(21)	9(8)	0.91	27%	ABG57384.1	CHU_0090
gi|110281923	outer membrane protein [Cytophaga hutchinsonii ATCC 33406]	49777	727	34(30)	15(14)	2.18	38%	ABG60109.1	CHU_2861
gi|110279276	conserved hypothetical protein [Cytophaga hutchinsonii ATCC 33406]	38907	722	33(26)	13(12)	3.00	62%	ABG57462.1	CHU_0170
gi|110279278	protein involved in gliding motility GldL [Cytophaga hutchinsonii ATCC 33406]	28007	706	17(17)	12(12)	3.83	74%	ABG57464.1	gldL CHU_0172
gi|110280692	conserved hypothetical protein [Cytophaga hutchinsonii ATCC 33406]	58617	687	23(21)	12(11)	1.03	28%	ABG58878.1	CHU_1608
gi|754528269	TonB-dependent receptor [Cytophaga hutchinsonii]	106768	683	36(22)	25(21)	0.88	35%	WP_041932099.1
gi|110282692	transglutaminase-like enzyme; cysteine protease [Cytophaga hutchinsonii ATCC 33406]	76115	660	32(22)	19(17)	1.14	36%	ABG60878.1	CHU_3645
gi|110282485	CHU large protein; uncharacterized [Cytophaga hutchinsonii ATCC 33406]	244097	648	26(18)	16(12)	0.19	9%	ABG60671.1	CHU_3435
gi|110280820	hypothetical protein CHU_1739 [Cytophaga hutchinsonii ATCC 33406]	30092	641	26(21)	12(11)	3.34	57%	ABG59006.1	CHU_1739
gi|110279277	gliding motility-related protein [Cytophaga hutchinsonii ATCC 33406]	39677	636	22(20)	10(9)	1.06	37%	ABG57463.1	gldK CHU_0171
gi|110279619	conserved hypothetical protein [Cytophaga hutchinsonii ATCC 33406]	40353	630	27(23)	8(8)	1.38	28%	ABG57805.1	CHU_0517
gi|110279241	possible thiol-disulfide isomerase [Cytophaga hutchinsonii ATCC 33406]	55233	626	35(24)	18(16)	1.67	38%	ABG57427.1	CHU_0134
gi|110280028	amino acid/amide ABC transporter substrate-binding protein, HAAT family [Cytophaga hutchinsonii ATCC 33406]	66894	625	25(20)	14(12)	1.05	34%	ABG58214.1	CHU_0935
gi|110282042	glyceraldehyde-3-phosphate dehydrogenase [Cytophaga hutchinsonii ATCC 33406]	36124	624	28(22)	13(13)	2.74	52%	ABG60228.1	gapA CHU_2987
gi|110279279	gliding motility-related protein [Cytophaga hutchinsonii ATCC 33406]	56500	609	25(18)	17(12)	0.97	44%	ABG57465.1	gldM CHU_0173
gi|110281040	conserved hypothetical protein [Cytophaga hutchinsonii ATCC 33406]	35722	596	18(18)	10(10)	1.65	40%	ABG59226.1	CHU_1960
gi|110281745	probable outer membrane lipoprotein P61 [Cytophaga hutchinsonii ATCC 33406]	65518	592	29(21)	20(17)	1.41	40%	ABG59931.1	CHU_2679
gi|110279129	TPR-repeat-containing protein [Cytophaga hutchinsonii ATCC 33406]	67575	580	27(20)	18(16)	1.35	34%	ABG57315.1	CHU_0021
gi|110279767	imelysin, Metallo peptidase, MEROPS family M75 [Cytophaga hutchinsonii ATCC 33406]	45016	579	18(16)	10(8)	1.18	36%	ABG57953.1	CHU_0666
gi|110280815	glutamine synthetase [Cytophaga hutchinsonii ATCC 33406]	38243	575	24(22)	11(10)	1.94	35%	ABG59001.1	glnA CHU_1734
gi|110280341	amino acid/amide ABC transporter substrate-binding protein, HAAT family [Cytophaga hutchinsonii ATCC 33406]	49645	573	17(14)	11(9)	1.16	39%	ABG58527.1	livG CHU_1255
gi|110279374	hypothetical protein CHU_0268 [Cytophaga hutchinsonii ATCC 33406]	66769	573	16(14)	8(8)	0.62	18%	ABG57560.1	CHU_0268
gi|110280970	possible Zn-dependent protease [Cytophaga hutchinsonii ATCC 33406]	30164	562	19(18)	10(10)	4.91	61%	ABG59156.1	CHU_1890
gi|110282396	hypothetical protein CHU_3346 [Cytophaga hutchinsonii ATCC 33406]	32865	559	24(18)	15(13)	2.85	68%	ABG60582.1	CHU_3346
gi|110282312	CHU large protein; uncharacterized [Cytophaga hutchinsonii ATCC 33406]	231136	557	29(20)	27(19)	0.31	19%	ABG60498.1	CHU_3259
gi|110280877	outer membrane protein 3a [Cytophaga hutchinsonii ATCC 33406]	102436	539	33(24)	24(18)	0.82	31%	ABG59063.1	ompA CHU_1796
gi|110279289	ATP synthase, subunit alpha (H(+)-transporting two-sector ATPase) [Cytophaga hutchinsonii ATCC 33406]	56926	529	30(23)	21(17)	1.75	40%	ABG57475.1	atpA CHU_0183
gi|908398652	OmpA family protein [Cytophaga hutchinsonii]	79420	524	23(16)	21(16)	0.91	36%	WP_049755531.1
gi|110282737	hypothetical protein CHU_3690 [Cytophaga hutchinsonii ATCC 33406]	24160	523	20(16)	8(7)	1.82	45%	ABG60923.1	CHU_3690
gi|110282863	conserved hypothetical protein [Cytophaga hutchinsonii ATCC 33406]	47491	520	25(19)	17(14)	1.93	54%	ABG61049.1	CHU_3817
gi|110282075	malate dehydrogenase (NAD) [Cytophaga hutchinsonii ATCC 33406]	33615	513	14(10)	9(7)	1.12	41%	ABG60261.1	mdh CHU_3020
gi|110279353	hypothetical protein CHU_0247 [Cytophaga hutchinsonii ATCC 33406]	26013	513	20(17)	11(10)	3.81	63%	ABG57539.1	CHU_0247
gi|110282541	possible gliding motility-related protein; possible serine kinase [Cytophaga hutchinsonii ATCC 33406]	45013	512	24(20)	11(10)	1.89	37%	ABG60727.1	gldJ CHU_3494
gi|110281814	DNA-binding protein HU-beta [Cytophaga hutchinsonii ATCC 33406]	9581	507	13(12)	5(5)	5.45	42%	ABG60000.1	hupB CHU_2750
gi|110282774	CHU large protein; candidate b-glycosidase, CBM9 module, Glycoside Hydrolase Family 8 protein [Cytophaga hutchinsonii ATCC 33406]	127641	506	17(15)	10(9)	0.32	12%	ABG60960.1	CHU_3727
gi|110279323	outer membrane protein, porin F precursor [Cytophaga hutchinsonii ATCC 33406]	74433	501	24(21)	17(16)	1.08	32%	ABG57509.1	ompA CHU_0217
gi|110280691	outer membrane protein, TonB-dependent receptor [Cytophaga hutchinsonii ATCC 33406]	73494	499	28(21)	20(16)	1.20	33%	ABG58877.1	CHU_1607
gi|110279448	conserved hypothetical protein [Cytophaga hutchinsonii ATCC 33406]	95666	495	17(11)	12(9)	0.40	21%	ABG57634.1	CHU_0344
gi|110282862	hypothetical protein CHU_3816 [Cytophaga hutchinsonii ATCC 33406]	39399	495	28(21)	11(10)	1.63	43%	ABG61048.1	CHU_3816
gi|110280909	60 kDa chaperonin [Cytophaga hutchinsonii ATCC 33406]	57854	490	32(21)	21(16)	1.56	49%	ABG59095.1	groL groEL CHU_1828
gi|110279424	conserved hypothetical protein; possible mucoidy inhibitor-related protein [Cytophaga hutchinsonii ATCC 33406]	60414	490	23(16)	18(14)	1.10	46%	ABG57610.1	muiA CHU_0319
gi|110281405	conserved hypothetical protein [Cytophaga hutchinsonii ATCC 33406]	22319	487	21(21)	6(6)	5.17	33%	ABG59591.1	CHU_2333
gi|110280308	CHU large protein [Cytophaga hutchinsonii ATCC 33406]	176568	483	25(18)	18(16)	0.34	18%	ABG58494.1	CHU_1221
gi|110282545	oligopeptide ABC transporter, solute-binding protein [Cytophaga hutchinsonii ATCC 33406]	66244	477	27(23)	19(15)	1.17	38%	ABG60731.1	oppA CHU_3498
gi|110282098	thioredoxin family protein [Cytophaga hutchinsonii ATCC 33406]	48429	474	30(23)	15(14)	1.69	46%	ABG60284.1	CHU_3043
gi|110279440	ATP synthase F1 subcomplex beta subunit [Cytophaga hutchinsonii ATCC 33406]	54725	472	16(15)	14(14)	1.27	38%	ABG57626.1	atpD CHU_0336
gi|110281357	hypothetical protein CHU_2282 [Cytophaga hutchinsonii ATCC 33406]	29655	472	16(12)	4(4)	0.53	30%	ABG59543.1	CHU_2282
gi|110280364	hypothetical protein CHU_1278 [Cytophaga hutchinsonii ATCC 33406]	41914	471	21(14)	9(8)	0.83	31%	ABG58550.1	CHU_1278
gi|110279620	conserved hypothetical protein [Cytophaga hutchinsonii ATCC 33406]	29530	466	16(13)	6(4)	1.35	41%	ABG57806.1	CHU_0519
gi|110282395	protease, S41 family [Cytophaga hutchinsonii ATCC 33406]	38115	466	14(12)	10(9)	1.50	40%	ABG60581.1	CHU_3345
gi|110279414	hypothetical protein CHU_0309 [Cytophaga hutchinsonii ATCC 33406]	43722	464	12(10)	8(7)	0.93	29%	ABG57600.1	CHU_0309
gi|110280052	CHU large protein; candidate b-glycosidase, glycoside hydrolase family 9 protein [Cytophaga hutchinsonii ATCC 33406]	151967	458	18(14)	15(13)	0.32	13%	ABG58238.1	CHU_0961
gi|110281031	SSU ribosomal protein S1P [Cytophaga hutchinsonii ATCC 33406]	66726	454	22(17)	16(14)	0.96	34%	ABG59217.1	rpsA CHU_1951
gi|110282088	serine protease [Cytophaga hutchinsonii ATCC 33406]	58077	452	21(15)	12(10)	0.94	25%	ABG60274.1	CHU_3033
gi|110280624	probable integral outer membrane protein [Cytophaga hutchinsonii ATCC 33406]	60806	452	20(15)	12(11)	0.88	29%	ABG58810.1	CHU_1539
gi|110280899	hypothetical protein CHU_1818 [Cytophaga hutchinsonii ATCC 33406]	24750	445	15(11)	5(4)	1.14	35%	ABG59085.1	CHU_1818
gi|110281870	membrane fusion protein; possible cation efflux system protein [Cytophaga hutchinsonii ATCC 33406]	38302	435	16(13)	12(10)	1.49	47%	ABG60056.1	CHU_2808
gi|110282499	conserved hypothetical protein, with fibronectin domain [Cytophaga hutchinsonii ATCC 33406]	78770	427	24(14)	17(12)	0.77	32%	ABG60685.1	CHU_3451
gi|110281617	hypothetical protein CHU_2550 [Cytophaga hutchinsonii ATCC 33406]	27358	427	13(12)	7(6)	1.51	35%	ABG59803.1	CHU_2550
gi|110280644	conserved hypothetical protein [Cytophaga hutchinsonii ATCC 33406]	39651	425	25(16)	11(10)	1.62	40%	ABG58830.1	CHU_1559
gi|110282324	conserved hypothetical protein [Cytophaga hutchinsonii ATCC 33406]	52042	424	15(10)	12(9)	0.74	32%	ABG60510.1	CHU_3271
gi|110279689	hypothetical protein CHU_0588 [Cytophaga hutchinsonii ATCC 33406]	27829	415	14(10)	11(8)	1.76	62%	ABG57875.1	CHU_0588
gi|110282741	hypothetical protein CHU_3694 [Cytophaga hutchinsonii ATCC 33406]	41716	413	17(13)	11(9)	0.99	35%	ABG60927.1	CHU_3694
gi|110281330	conserved hypothetical protein [Cytophaga hutchinsonii ATCC 33406]	24797	404	11(10)	5(5)	1.43	35%	ABG59516.1	CHU_2253
gi|110282665	hypothetical protein CHU_3618 [Cytophaga hutchinsonii ATCC 33406]	40821	399	14(13)	11(10)	1.18	28%	ABG60851.1	CHU_3618
gi|110279885	aminotransferase [Cytophaga hutchinsonii ATCC 33406]	43679	399	13(10)	11(10)	1.07	41%	ABG58071.1	aspB CHU_0784
gi|110282883	conserved hypothetical protein [Cytophaga hutchinsonii ATCC 33406]	49928	393	15(12)	10(10)	1.02	28%	ABG61069.1	CHU_3837
gi|110282218	translation elongation factor 2 (EF-2/EF-G) [Cytophaga hutchinsonii ATCC 33406]	78158	392	18(12)	15(11)	0.64	27%	ABG60404.1	fusA CHU_3164
gi|110280936	hypothetical protein CHU_1856 [Cytophaga hutchinsonii ATCC 33406]	23710	386	16(12)	10(9)	2.27	49%	ABG59122.1	CHU_1856
gi|110280365	hypothetical protein CHU_1279 [Cytophaga hutchinsonii ATCC 33406]	42737	385	20(17)	11(11)	1.63	45%	ABG58551.1	CHU_1279
gi|110282190	DNA-directed RNA polymerase subunit alpha [Cytophaga hutchinsonii ATCC 33406]	37279	384	12(11)	12(11)	1.55	45%	ABG60376.1	rpoA CHU_3136
gi|110282046	conserved hypothetical protein [Cytophaga hutchinsonii ATCC 33406]	38503	379	21(17)	13(12)	1.92	43%	ABG60232.1	CHU_2991
gi|110279261	ATPase involved in DNA repair; chromosome segregation ATPase [Cytophaga hutchinsonii ATCC 33406]	33205	373	7(6)	3(3)	0.46	13%	ABG57447.1	CHU_0155
gi|110282629	conserved hypothetical protein [Cytophaga hutchinsonii ATCC 33406]	26211	361	11(10)	8(7)	1.61	52%	ABG60815.1	CHU_3582
gi|110279730	hypothetical protein CHU_0629 [Cytophaga hutchinsonii ATCC 33406]	60826	359	22(16)	16(13)	1.20	37%	ABG57916.1	CHU_0629
gi|110281289	quinol:cytochrome c oxidoreductase iron-sulfur protein precursor [Cytophaga hutchinsonii ATCC 33406]	112376	356	21(15)	15(13)	0.45	20%	ABG59475.1	nrfC CHU_2212
gi|110279888	conserved hypothetical protein; possible heat shock protein [Cytophaga hutchinsonii ATCC 33406]	18302	352	16(11)	8(7)	2.87	69%	ABG58074.1	CHU_0787
gi|110279532	hypothetical protein CHU_0429 [Cytophaga hutchinsonii ATCC 33406]	58184	349	19(13)	13(11)	0.83	29%	ABG57718.1	CHU_0429
gi|110279580	heat shock protein (chaperone Hsp90) [Cytophaga hutchinsonii ATCC 33406]	68984	348	28(16)	21(14)	1.11	39%	ABG57766.1	htpG CHU_0477
gi|110282507	conserved hypothetical protein [Cytophaga hutchinsonii ATCC 33406]	33691	346	12(11)	7(7)	0.93	26%	ABG60693.1	CHU_3459
gi|110280485	pyruvate kinase [Cytophaga hutchinsonii ATCC 33406]	51564	342	15(13)	11(11)	1.24	30%	ABG58671.1	pykF CHU_1400
gi|110282287	WD-40 repeat-containing protein [Cytophaga hutchinsonii ATCC 33406]	119041	338	17(13)	14(13)	0.42	18%	ABG60473.1	CHU_3233
gi|110282155	chaperone protein (heat shock protein 70) [Cytophaga hutchinsonii ATCC 33406]	68254	335	15(12)	13(11)	0.68	26%	ABG60341.1	dnaK CHU_3101
gi|110280928	conserved hypothetical protein [Cytophaga hutchinsonii ATCC 33406]	79657	335	19(13)	14(8)	0.44	26%	ABG59114.1	CHU_1847
gi|110281317	succinate--CoA ligase, ADP-forming (succinyl-CoA synthetase, beta subunit) [Cytophaga hutchinsonii ATCC 33406]	43172	335	12(11)	11(10)	1.25	38%	ABG59503.1	sucC CHU_2240
gi|110282758	hypothetical protein CHU_3711 [Cytophaga hutchinsonii ATCC 33406]	26843	333	15(13)	7(7)	1.55	26%	ABG60944.1	CHU_3711
gi|110282685	hypothetical protein CHU_3638 [Cytophaga hutchinsonii ATCC 33406]	34282	330	12(12)	7(7)	1.09	28%	ABG60871.1	CHU_3638
gi|110282355	conserved hypothetical protein; possible surface antigen [Cytophaga hutchinsonii ATCC 33406]	84576	319	17(13)	13(11)	0.52	19%	ABG60541.1	CHU_3302
gi|110280094	conserved hypothetical protein [Cytophaga hutchinsonii ATCC 33406]	42730	317	14(10)	10(9)	0.95	30%	ABG58280.1	CHU_1003
gi|110282092	SSU ribosomal protein S2P [Cytophaga hutchinsonii ATCC 33406]	28509	315	9(7)	8(6)	1.17	36%	ABG60278.1	rpsB CHU_3037
gi|110280604	hypothetical protein CHU_1519 [Cytophaga hutchinsonii ATCC 33406]	23686	315	16(12)	6(5)	1.53	36%	ABG58790.1	CHU_1519
gi|110279364	hypothetical protein CHU_0258 [Cytophaga hutchinsonii ATCC 33406]	44579	313	11(8)	8(6)	0.53	19%	ABG57550.1	CHU_0258
gi|110280315	isocitrate dehydrogenase (NADP) [Cytophaga hutchinsonii ATCC 33406]	46569	310	19(15)	14(11)	1.12	35%	ABG58501.1	icd CHU_1228
gi|110282049	peptidoglycan-binding protein with multiple lysin domains [Cytophaga hutchinsonii ATCC 33406]	51777	305	21(15)	13(11)	0.97	38%	ABG60235.1	mltD CHU_2994
gi|110280694	hypothetical protein CHU_1610 [Cytophaga hutchinsonii ATCC 33406]	25423	305	14(12)	9(8)	2.04	52%	ABG58880.1	CHU_1610
gi|110282699	FKBP-type peptidyl-prolyl cis-trans isomerase (rotamase) [Cytophaga hutchinsonii ATCC 33406]	33073	302	15(12)	10(9)	1.60	40%	ABG60885.1	CHU_3652
gi|110281871	cation efflux protein [Cytophaga hutchinsonii ATCC 33406]	114431	301	18(11)	14(10)	0.36	18%	ABG60057.1	CHU_2809
gi|110280972	conserved hypothetical protein (probable membrane protein) [Cytophaga hutchinsonii ATCC 33406]	72680	299	11(7)	8(5)	0.30	18%	ABG59158.1	CHU_1892
gi|110280779	hypothetical protein CHU_1697 [Cytophaga hutchinsonii ATCC 33406]	30532	296	16(12)	7(6)	0.86	44%	ABG58965.1	CHU_1697
gi|110281672	hypothetical protein CHU_2605 [Cytophaga hutchinsonii ATCC 33406]	38379	295	11(7)	9(6)	0.78	33%	ABG59858.1	CHU_2605
gi|1104040739	iron complex outermembrane recepter protein [Cytophaga hutchinsonii ATCC 33406]	95268	289	19(15)	17(15)	0.66	24%	SFW98539.1
gi|110282459	hypothetical protein CHU_3409 [Cytophaga hutchinsonii ATCC 33406]	37641	287	11(9)	6(5)	0.66	22%	ABG60645.1	CHU_3409
gi|110279790	C-terminal processing peptidase-3, Serine peptidase, MEROPS family S41A [Cytophaga hutchinsonii ATCC 33406]	59187	287	10(8)	10(8)	0.63	28%	ABG57976.1	ctpA CHU_0689
gi|110282686	conserved hypothetical protein [Cytophaga hutchinsonii ATCC 33406]	39632	286	13(11)	10(8)	1.06	37%	ABG60872.1	CHU_3639
gi|110281774	PorT-related protein [Cytophaga hutchinsonii ATCC 33406]	25777	280	11(9)	7(6)	1.65	42%	ABG59960.1	CHU_2709
gi|110282268	conserved hypothetical protein [Cytophaga hutchinsonii ATCC 33406]	52219	278	8(7)	6(5)	0.44	21%	ABG60454.1	CHU_3214
gi|110281764	gliding motility-related protein; possible outer membrane protein [Cytophaga hutchinsonii ATCC 33406]	24803	275	12(8)	9(6)	1.14	42%	ABG59950.1	CHU_2699
gi|110279524	conserved hypothetical protein [Cytophaga hutchinsonii ATCC 33406]	63854	274	11(10)	8(8)	0.49	23%	ABG57710.1	CHU_0420
gi|110282187	enolase [Cytophaga hutchinsonii ATCC 33406]	46131	273	9(8)	8(8)	0.74	28%	ABG60373.1	eno CHU_3133
gi|110281306	phosphoglycerate kinase [Cytophaga hutchinsonii ATCC 33406]	42346	273	18(13)	14(10)	1.29	43%	ABG59492.1	pgk CHU_2229
gi|110279996	UDP-glucose 6-dehydrogenase [Cytophaga hutchinsonii ATCC 33406]	48429	273	15(10)	11(9)	0.81	32%	ABG58182.1	ugd CHU_0901 CHU_3394
gi|110279326	CHU large protein; uncharacterized [Cytophaga hutchinsonii ATCC 33406]	99069	273	9(7)	7(6)	0.22	13%	ABG57512.1	CHU_0220
gi|110279973	CHU large protein; uncharacterized [Cytophaga hutchinsonii ATCC 33406]	109084	271	7(5)	7(5)	0.16	11%	ABG58159.1	CHU_0878
gi|110281912	CHU large protein; uncharacterized [Cytophaga hutchinsonii ATCC 33406]	97630	271	11(8)	6(5)	0.18	9%	ABG60098.1	CHU_2850
gi|110279889	conserved hypothetical protein [Cytophaga hutchinsonii ATCC 33406]	35851	270	15(11)	9(7)	0.86	34%	ABG58075.1	CHU_0788
gi|110281300	aconitase [Cytophaga hutchinsonii ATCC 33406]	81835	268	14(10)	10(9)	0.42	19%	ABG59486.1	acnA CHU_2223
gi|110280652	conserved hypothetical protein [Cytophaga hutchinsonii ATCC 33406]	39140	264	13(9)	10(8)	0.91	33%	ABG58838.1	CHU_1567
gi|110280396	2-amino-3-ketobutyrate CoA ligase (glycine acetyltransferase) [Cytophaga hutchinsonii ATCC 33406]	46162	257	15(10)	12(8)	0.74	36%	ABG58582.1	kbl CHU_1310
gi|110282030	conserved hypothetical protein [Cytophaga hutchinsonii ATCC 33406]	59507	255	10(9)	9(9)	0.62	21%	ABG60216.1	CHU_2975
gi|110279635	conserved hypothetical protein [Cytophaga hutchinsonii ATCC 33406]	36051	253	8(7)	7(6)	0.85	28%	ABG57821.1	CHU_0534
gi|110279383	conserved hypothetical protein [Cytophaga hutchinsonii ATCC 33406]	54040	253	18(12)	15(11)	0.92	38%	ABG57569.1	CHU_0278
gi|110282782	possible outer membrane protein [Cytophaga hutchinsonii ATCC 33406]	74146	251	15(9)	13(8)	0.48	28%	ABG60968.1	yiaD CHU_3735
gi|110279631	CHU large protein; uncharacterized [Cytophaga hutchinsonii ATCC 33406]	129233	251	14(9)	14(9)	0.25	15%	ABG57817.1	CHU_0530
gi|110279454	conserved hypothetical protein [Cytophaga hutchinsonii ATCC 33406]	35052	248	11(9)	9(7)	1.06	36%	ABG57640.1	CHU_0350
gi|110279640	outer membrane lipoprotein [Cytophaga hutchinsonii ATCC 33406]	55278	246	13(11)	9(8)	0.78	25%	ABG57826.1	cusC CHU_0539
gi|110281284	heme/copper-type cytochrome/quinol oxidase, subunit 2 [Cytophaga hutchinsonii ATCC 33406]	39568	245	12(10)	9(9)	1.23	30%	ABG59470.1	ctaC CHU_2207
gi|110282518	hypothetical protein CHU_3470 [Cytophaga hutchinsonii ATCC 33406]	35704	244	8(7)	6(6)	0.70	22%	ABG60704.1	CHU_3470
gi|110280737	non-processive endocellulase [Cytophaga hutchinsonii ATCC 33406]	92787	242	12(9)	10(8)	0.32	15%	ABG58923.1	cel CHU_1655
gi|110280696	conserved hypothetical protein [Cytophaga hutchinsonii ATCC 33406]	66017	242	18(13)	12(9)	0.62	31%	ABG58882.1	CHU_1612
gi|110280361	citrate synthase [Cytophaga hutchinsonii ATCC 33406]	48000	242	16(11)	10(9)	0.82	26%	ABG58547.1	gltA CHU_1275
gi|110282281	redoxin family protein [Cytophaga hutchinsonii ATCC 33406]	34224	242	12(10)	9(8)	1.30	38%	ABG60467.1	CHU_3227
gi|110282568	long-chain fatty acid transport protein, outer membrane protein [Cytophaga hutchinsonii ATCC 33406]	44493	238	9(6)	7(6)	0.54	24%	ABG60754.1	fadL CHU_3521
gi|110282533	conserved hypothetical protein [Cytophaga hutchinsonii ATCC 33406]	20506	238	8(7)	5(5)	1.48	42%	ABG60719.1	CHU_3486
gi|110281695	outer membrane protein, OmpA family [Cytophaga hutchinsonii ATCC 33406]	36085	236	15(12)	10(10)	1.63	36%	ABG59881.1	ompA CHU_2629
gi|110279630	conserved hypothetical protein [Cytophaga hutchinsonii ATCC 33406]	32313	231	10(8)	8(7)	0.98	38%	ABG57816.1	CHU_0529
gi|110280884	conserved hypothetical protein [Cytophaga hutchinsonii ATCC 33406]	76035	229	7(6)	7(6)	0.29	12%	ABG59070.1	CHU_1803
gi|110280923	candidate retaining b-glycosidase, glycoside hydrolase family 5 protein [Cytophaga hutchinsonii ATCC 33406]	62339	228	17(8)	13(8)	0.51	30%	ABG59109.1	cel CHU_1842
gi|110281133	hypothetical protein CHU_2056 [Cytophaga hutchinsonii ATCC 33406]	21910	225	5(5)	4(4)	0.77	33%	ABG59319.1	CHU_2056
gi|110280958	conserved hypothetical protein [Cytophaga hutchinsonii ATCC 33406]	35377	225	8(8)	5(5)	0.71	21%	ABG59144.1	CHU_1878
gi|110282805	hypothetical protein CHU_3758 [Cytophaga hutchinsonii ATCC 33406]	19634	225	7(6)	5(4)	0.88	32%	ABG60991.1	CHU_3758
gi|110280111	possible aminopeptidase [Cytophaga hutchinsonii ATCC 33406]	59412	224	14(12)	12(11)	0.81	29%	ABG58297.1	yfbL CHU_1020
gi|110282680	glycine hydroxymethyltransferase [Cytophaga hutchinsonii ATCC 33406]	47351	224	10(7)	7(6)	0.60	22%	ABG60866.1	glyA CHU_3633
gi|110281127	conserved hypothetical protein [Cytophaga hutchinsonii ATCC 33406]	49033	222	12(10)	10(10)	0.92	28%	ABG59313.1	CHU_2050
gi|110282760	hypothetical protein CHU_3713 [Cytophaga hutchinsonii ATCC 33406]	57991	222	12(9)	10(8)	0.56	21%	ABG60946.1	CHU_3713
gi|110280541	CHU large protein; uncharacterized [Cytophaga hutchinsonii ATCC 33406]	106943	220	9(7)	6(5)	0.16	10%	ABG58727.1	CHU_1456
gi|110282093	SSU ribosomal protein S9P [Cytophaga hutchinsonii ATCC 33406]	14309	219	7(6)	4(3)	0.90	47%	ABG60279.1	rpsI CHU_3038
gi|110282090	leucine-rich protein [Cytophaga hutchinsonii ATCC 33406]	32943	216	14(10)	10(7)	1.15	42%	ABG60276.1	CHU_3035
gi|110282320	hypothetical protein CHU_3267 [Cytophaga hutchinsonii ATCC 33406]	51989	216	8(6)	7(6)	0.45	17%	ABG60506.1	CHU_3267
gi|110281015	hypothetical protein CHU_1935 [Cytophaga hutchinsonii ATCC 33406]	26284	216	12(9)	4(4)	0.61	20%	ABG59201.1	CHU_1935
gi|110279573	b-N-acetylglucosaminidase, glycoside hydrolase family 3 protein [Cytophaga hutchinsonii ATCC 33406]	43022	215	11(9)	8(7)	0.94	23%	ABG57759.1	nagZ CHU_0470
gi|110280057	hypothetical protein CHU_0966 [Cytophaga hutchinsonii ATCC 33406]	25282	207	10(5)	9(5)	0.86	45%	ABG58243.1	CHU_0966
gi|110282222	DNA-directed RNA polymerase subunit beta' [Cytophaga hutchinsonii ATCC 33406]	160827	206	17(8)	16(8)	0.17	14%	ABG60408.1	rpoC CHU_3168
gi|110282115	fructose-bisphosphate aldolase, class II [Cytophaga hutchinsonii ATCC 33406]	40042	206	8(5)	6(5)	0.49	31%	ABG60301.1	fbaA CHU_3060
gi|110280656	conserved hypothetical protein [Cytophaga hutchinsonii ATCC 33406]	47456	206	7(6)	5(5)	0.40	20%	ABG58842.1	CHU_1571
gi|110282497	hypothetical protein CHU_3449 [Cytophaga hutchinsonii ATCC 33406]	62649	205	11(6)	8(5)	0.36	18%	ABG60683.1	CHU_3449
gi|110279128	glucose-1-phosphate thymidyltransferase [Cytophaga hutchinsonii ATCC 33406]	36776	205	11(6)	9(6)	0.68	25%	ABG57314.1	rfbA CHU_0020
gi|110282496	conserved hypothetical protein [Cytophaga hutchinsonii ATCC 33406]	204172	204	16(10)	14(9)	0.15	9%	ABG60682.1	CHU_3448
gi|110280693	conserved hypothetical protein; possible surface layer protein [Cytophaga hutchinsonii ATCC 33406]	38252	204	11(9)	8(7)	0.79	26%	ABG58879.1	CHU_1609
gi|110280238	ketol-acid reductoisomerase [Cytophaga hutchinsonii ATCC 33406]	54657	202	9(8)	7(6)	0.51	20%	ABG58424.1	ilvC CHU_1149
gi|110282197	LSU ribosomal protein L15P [Cytophaga hutchinsonii ATCC 33406]	15847	201	6(5)	5(4)	1.63	52%	ABG60383.1	rplO CHU_3143
gi|110279575	glucose-6-phosphate isomerase [Cytophaga hutchinsonii ATCC 33406]	63413	201	5(4)	5(4)	0.22	11%	ABG57761.1	pgi CHU_0472
gi|110279465	conserved hypothetical protein [Cytophaga hutchinsonii ATCC 33406]	94594	200	11(9)	8(7)	0.27	11%	ABG57651.1	CHU_0361
gi|110281611	hypothetical protein CHU_2544 [Cytophaga hutchinsonii ATCC 33406]	28593	199	9(6)	6(5)	0.73	44%	ABG59797.1	CHU_2544
gi|110279167	GDP-D-mannose dehydratase [Cytophaga hutchinsonii ATCC 33406]	42278	198	9(7)	8(7)	0.69	37%	ABG57353.1	gmd CHU_0059
gi|110282201	LSU ribosomal protein L6P [Cytophaga hutchinsonii ATCC 33406]	20019	197	7(7)	7(7)	1.97	39%	ABG60387.1	rplF CHU_3147
gi|110280367	hypothetical protein CHU_1281 [Cytophaga hutchinsonii ATCC 33406]	49436	197	6(6)	5(5)	0.38	17%	ABG58553.1	CHU_1281
gi|110282076	hypothetical protein CHU_3021 [Cytophaga hutchinsonii ATCC 33406]	26093	196	6(4)	3(1)	0.27	28%	ABG60262.1	CHU_3021
gi|110280421	CHU large protein; endoglucanase-related protein, glucosyl hydrolase family 9 protein [Cytophaga hutchinsonii ATCC 33406]	208026	195	9(5)	6(4)	0.06	3%	ABG58607.1	CHU_1335
gi|110280177	dihydrolipoyl dehydrogenase (dihydrolipoamide dehydrogenase) [Cytophaga hutchinsonii ATCC 33406]	49534	194	10(7)	7(5)	0.57	20%	ABG58363.1	adhD CHU_1086
gi|110281880	conserved hypothetical protein [Cytophaga hutchinsonii ATCC 33406]	43049	193	6(5)	6(5)	0.56	23%	ABG60066.1	CHU_2818
gi|110282489	CHU large protein; b-glycosidase related, glycoside hydrolase family 8 protein [Cytophaga hutchinsonii ATCC 33406]	296303	190	17(7)	10(5)	0.08	5%	ABG60675.1	CHU_3441
gi|110282192	SSU ribosomal protein S11P [Cytophaga hutchinsonii ATCC 33406]	14725	188	4(3)	3(2)	0.86	37%	ABG60378.1	rpsK CHU_3138
gi|110281539	conserved hypothetical protein [Cytophaga hutchinsonii ATCC 33406]	92289	188	11(9)	9(7)	0.28	15%	ABG59725.1	CHU_2471
gi|110281180	endoglucanase, glycoside hydrolase family 5 protein [Cytophaga hutchinsonii ATCC 33406]	38979	187	9(6)	8(5)	0.77	34%	ABG59366.1	cel CHU_2103
gi|110280244	CHU large protein; candidate xyloglucanase, glycoside hydrolase family 74 protein [Cytophaga hutchinsonii ATCC 33406]	133696	187	7(5)	6(4)	0.13	8%	ABG58430.1	CHU_1155
gi|110282427	hypothetical protein CHU_3377 [Cytophaga hutchinsonii ATCC 33406]	24817	187	7(6)	2(2)	0.29	13%	ABG60613.1	CHU_3377
gi|110281349	candidate b-glucosidase, Glycoside Hydrolase Family 3 protein [Cytophaga hutchinsonii ATCC 33406]	90029	186	19(10)	15(7)	0.28	23%	ABG59535.1	bglX CHU_2273
gi|110282560	conserved hypothetical protein [Cytophaga hutchinsonii ATCC 33406]	28445	185	7(5)	5(4)	0.74	31%	ABG60746.1	CHU_3513
gi|110280940	conserved hypothetical protein; possible cell wall protein [Cytophaga hutchinsonii ATCC 33406]	36094	184	5(5)	2(2)	0.42	10%	ABG59126.1	CHU_1860
gi|110282498	CHU large protein; uncharacterized [Cytophaga hutchinsonii ATCC 33406]	587168	182	16(6)	14(6)	0.03	3%	ABG60684.1	CHU_3450
gi|110282210	SSU ribosomal protein S3P [Cytophaga hutchinsonii ATCC 33406]	27744	182	5(3)	4(2)	0.41	28%	ABG60396.1	rpsC CHU_3156
gi|110279246	aspartate-semialdehyde dehydrogenase [Cytophaga hutchinsonii ATCC 33406]	36290	181	5(5)	5(5)	0.55	19%	ABG57432.1	asd CHU_0139
gi|110279629	conserved hypothetical protein, with TPR repeat [Cytophaga hutchinsonii ATCC 33406]	160196	179	14(7)	13(7)	0.15	11%	ABG57815.1	CHU_0528
gi|110281088	possible outer membrane protein [Cytophaga hutchinsonii ATCC 33406]	57541	178	13(8)	11(7)	0.56	29%	ABG59274.1	yiaD CHU_2008
gi|110281287	quinol:cytochrome c oxidoreductase membrane protein [Cytophaga hutchinsonii ATCC 33406]	19208	177	4(4)	3(3)	0.62	17%	ABG59473.1	CHU_2210
gi|110279820	3-deoxy-7-phosphoheptulonate synthase [Cytophaga hutchinsonii ATCC 33406]	41618	177	9(8)	9(8)	0.84	29%	ABG58006.1	pheB CHU_0719
gi|110282213	LSU ribosomal protein L2P [Cytophaga hutchinsonii ATCC 33406]	30243	176	5(4)	3(3)	0.37	13%	ABG60399.1	rplB CHU_3159
gi|110281100	conserved hypothetical protein [Cytophaga hutchinsonii ATCC 33406]	39490	172	7(5)	6(4)	0.38	21%	ABG59286.1	CHU_2020
gi|110282778	phosphoglycerate mutase (2,3-bisphosphoglycerate-independent phosphoglycerate mutase) [Cytophaga hutchinsonii ATCC 33406]	55687	171	9(6)	9(6)	0.49	30%	ABG60964.1	apgM gpmI CHU_3731
gi|110281294	conserved hypothetical protein [Cytophaga hutchinsonii ATCC 33406]	49183	171	13(9)	10(6)	0.48	27%	ABG59480.1	CHU_2217
gi|110280836	dihydrolipoyllysine-residue acetyltransferase (dihydrolipoamide S-acetyltransferase) [Cytophaga hutchinsonii ATCC 33406]	58365	170	9(6)	6(4)	0.25	15%	ABG59022.1	pdhC CHU_1755
gi|110282217	SSU ribosomal protein S10P [Cytophaga hutchinsonii ATCC 33406]	11464	169	7(7)	4(4)	1.87	45%	ABG60403.1	rpsJ CHU_3163
gi|110280858	peptidase, M23/M37 family [Cytophaga hutchinsonii ATCC 33406]	39666	169	10(7)	7(6)	0.62	27%	ABG59044.1	CHU_1777
gi|110279486	conserved hypothetical protein [Cytophaga hutchinsonii ATCC 33406]	19361	168	8(6)	5(5)	1.23	37%	ABG57672.1	CHU_0382
gi|110280087	phosphoserine phosphatase and phosphoglycerate dehydrogenase (D-3-phosphoglycerate dehydrogenase) fusion [Cytophaga hutchinsonii ATCC 33406]	70611	167	10(6)	10(6)	0.37	20%	ABG58273.1	serA CHU_0996
gi|110280867	polyribonucleotide nucleotidyltransferase [Cytophaga hutchinsonii ATCC 33406]	78659	162	8(5)	8(5)	0.23	12%	ABG59053.1	pnp CHU_1786
gi|110279155	hypothetical protein CHU_0047 [Cytophaga hutchinsonii ATCC 33406]	18616	161	11(10)	4(4)	1.30	32%	ABG57341.1	CHU_0047
gi|110279900	alpha-tubulin suppressor [Cytophaga hutchinsonii ATCC 33406]	50270	161	8(5)	6(5)	0.37	16%	ABG58086.1	CHU_0799
gi|110282227	LSU ribosomal protein L11P [Cytophaga hutchinsonii ATCC 33406]	15763	159	7(6)	5(4)	1.18	45%	ABG60413.1	rplK CHU_3173
gi|110280808	endoglucanase-related protein, glycoside hydrolase family 5 protein [Cytophaga hutchinsonii ATCC 33406]	68076	158	11(6)	11(6)	0.33	19%	ABG58994.1	cel CHU_1727
gi|110280982	hypothetical protein CHU_1902 [Cytophaga hutchinsonii ATCC 33406]	30089	156	6(5)	4(3)	0.52	28%	ABG59168.1	CHU_1902
gi|110282215	LSU ribosomal protein L4P [Cytophaga hutchinsonii ATCC 33406]	22971	155	6(6)	5(5)	0.97	29%	ABG60401.1	rplD CHU_3161
gi|110281513	conserved hypothetical protein [Cytophaga hutchinsonii ATCC 33406]	17615	154	7(6)	5(4)	1.86	52%	ABG59699.1	CHU_2444
gi|110279217	hypothetical protein CHU_0110 [Cytophaga hutchinsonii ATCC 33406]	27863	154	10(8)	6(6)	0.97	28%	ABG57403.1	CHU_0110
gi|110279596	peptidylprolyl isomerase A (peptidyl-prolyl cis-trans isomerase) [Cytophaga hutchinsonii ATCC 33406]	24118	154	12(11)	5(5)	1.18	25%	ABG57782.1	ppiC CHU_0493
gi|110282189	LSU ribosomal protein L17P [Cytophaga hutchinsonii ATCC 33406]	17517	153	9(8)	5(5)	1.88	26%	ABG60375.1	rplQ CHU_3135
gi|110279415	conserved hypothetical protein [Cytophaga hutchinsonii ATCC 33406]	41211	152	7(6)	6(6)	0.59	21%	ABG57601.1	CHU_0310
gi|110280117	conserved hypothetical protein [Cytophaga hutchinsonii ATCC 33406]	43259	150	7(5)	7(5)	0.55	24%	ABG58303.1	CHU_1026
gi|110282464	outer membrane protein, ompH family [Cytophaga hutchinsonii ATCC 33406]	23733	148	5(5)	5(5)	0.93	32%	ABG60650.1	ompH CHU_3414
gi|110280539	outer membrane protein [Cytophaga hutchinsonii ATCC 33406]	55277	146	7(4)	6(4)	0.26	14%	ABG58725.1	CHU_1454
gi|110279181	bifunctional protein: aspartokinase I; homoserine dehydrogenase [Cytophaga hutchinsonii ATCC 33406]	89726	146	13(4)	10(4)	0.15	14%	ABG57367.1	thrA CHU_0073
gi|110279134	peptidoglycan-binding lytic transglycosylase [Cytophaga hutchinsonii ATCC 33406]	55368	146	8(4)	7(4)	0.26	16%	ABG57320.1	mltD CHU_0026
gi|110279731	conserved hypothetical protein [Cytophaga hutchinsonii ATCC 33406]	40493	144	11(8)	8(6)	0.60	19%	ABG57917.1	CHU_0630
gi|110279130	hypothetical protein CHU_0022 [Cytophaga hutchinsonii ATCC 33406]	29817	144	6(4)	4(4)	0.53	21%	ABG57316.1	CHU_0022
gi|110281265	conserved hypothetical protein [Cytophaga hutchinsonii ATCC 33406]	43798	144	10(6)	8(6)	0.55	19%	ABG59451.1	CHU_2188
gi|110279526	conserved hypothetical protein [Cytophaga hutchinsonii ATCC 33406]	117871	144	6(4)	6(4)	0.12	8%	ABG57712.1	CHU_0422
gi|110281746	pyruvate dehydrogenase E1 component [Cytophaga hutchinsonii ATCC 33406]	35965	143	10(7)	9(7)	0.85	40%	ABG59932.1	adhB CHU_2680
gi|110281657	possible chromosome segregation ATPase [Cytophaga hutchinsonii ATCC 33406]	34138	143	7(7)	4(4)	0.45	18%	ABG59843.1	CHU_2590
gi|110282428	hypothetical protein CHU_3378 [Cytophaga hutchinsonii ATCC 33406]	23828	142	5(4)	3(3)	0.48	19%	ABG60614.1	CHU_3378
gi|110282238	hypothetical protein CHU_3184 [Cytophaga hutchinsonii ATCC 33406]	9823	142	3(3)	3(3)	1.49	43%	ABG60424.1	CHU_3184
gi|110280705	biotin carboxylase, subunit of acetyl CoA carboxylase [Cytophaga hutchinsonii ATCC 33406]	49910	142	11(8)	9(7)	0.56	25%	ABG58891.1	accC CHU_1622
gi|110282122	hypothetical protein CHU_3067 [Cytophaga hutchinsonii ATCC 33406]	22314	142	5(5)	5(5)	1.01	30%	ABG60308.1	CHU_3067
gi|110281010	conserved hypothetical protein [Cytophaga hutchinsonii ATCC 33406]	21446	141	4(3)	4(3)	0.55	27%	ABG59196.1	CHU_1930
gi|110280607	hypothetical protein CHU_1522 [Cytophaga hutchinsonii ATCC 33406]	109313	141	13(6)	11(6)	0.23	15%	ABG58793.1	CHU_1522
gi|110281836	6-phosphofructokinase [Cytophaga hutchinsonii ATCC 33406]	35684	139	6(5)	5(4)	0.56	16%	ABG60022.1	pfkA CHU_2773
gi|110282072	TPR repeat protein [Cytophaga hutchinsonii ATCC 33406]	31359	139	4(4)	4(4)	0.50	20%	ABG60258.1	CHU_3017
gi|110279547	conserved hypothetical protein [Cytophaga hutchinsonii ATCC 33406]	151834	139	14(9)	13(8)	0.24	13%	ABG57733.1	CHU_0444
gi|110282291	conserved hypothetical protein [Cytophaga hutchinsonii ATCC 33406]	142048	138	7(4)	7(4)	0.10	6%	ABG60477.1	CHU_3237
gi|110282460	conserved hypothetical protein [Cytophaga hutchinsonii ATCC 33406]	26065	137	4(3)	4(3)	0.44	27%	ABG60646.1	CHU_3410
gi|110281320	conserved hypothetical protein (possible two-component element) [Cytophaga hutchinsonii ATCC 33406]	94771	137	13(11)	12(11)	0.45	18%	ABG59506.1	CHU_2243
gi|110279719	hypothetical protein CHU_0618 [Cytophaga hutchinsonii ATCC 33406]	32402	136	5(4)	3(3)	0.34	11%	ABG57905.1	CHU_0618
gi|110281264	hypothetical protein CHU_2187 [Cytophaga hutchinsonii ATCC 33406]	21278	136	6(6)	4(4)	0.80	32%	ABG59450.1	CHU_2187
gi|110280984	conserved hypothetical protein [Cytophaga hutchinsonii ATCC 33406]	39566	136	11(8)	7(5)	0.49	27%	ABG59170.1	CHU_1904
gi|110280991	conserved hypothetical protein with multiple MORN variant repeat domains [Cytophaga hutchinsonii ATCC 33406]	60958	134	8(3)	7(2)	0.23	18%	ABG59177.1	CHU_1911
gi|110282825	hypothetical protein CHU_3779 [Cytophaga hutchinsonii ATCC 33406]	21863	134	11(7)	5(4)	0.77	14%	ABG61011.1	CHU_3779
gi|110282034	conserved hypothetical protein, with TPR repeat [Cytophaga hutchinsonii ATCC 33406]	119651	133	7(4)	7(4)	0.11	7%	ABG60220.1	CHU_2979
gi|110280609	hypothetical protein CHU_1524 [Cytophaga hutchinsonii ATCC 33406]	179502	133	10(4)	9(4)	0.07	6%	ABG58795.1	CHU_1524
gi|110279520	possible outer membrane protein [Cytophaga hutchinsonii ATCC 33406]	145070	132	16(8)	15(7)	0.17	14%	ABG57706.1	yiaD CHU_0416
gi|110282410	dihydrolipoyl dehydrogenanse [Cytophaga hutchinsonii ATCC 33406]	50264	132	6(3)	6(3)	0.21	16%	ABG60596.1	lpdA CHU_3360
gi|110281922	acridine efflux pump [Cytophaga hutchinsonii ATCC 33406]	116613	132	6(4)	6(4)	0.12	7%	ABG60108.1	acrB CHU_2860
gi|110279769	conserved hypothetical protein [Cytophaga hutchinsonii ATCC 33406]	40799	132	5(5)	4(4)	0.48	15%	ABG57955.1	CHU_0668
gi|110280031	CHU large protein; uncharacterized [Cytophaga hutchinsonii ATCC 33406]	201017	131	6(3)	6(3)	0.05	4%	ABG58217.1	CHU_0938
gi|110282191	SSU ribosomal protein S4P [Cytophaga hutchinsonii ATCC 33406]	23053	131	5(3)	4(3)	0.50	20%	ABG60377.1	rpsD CHU_3137
gi|110279970	CHU large protein [Cytophaga hutchinsonii ATCC 33406]	109018	131	5(4)	5(4)	0.13	8%	ABG58156.1	CHU_0873
gi|110280794	possible outer membrane protein [Cytophaga hutchinsonii ATCC 33406]	69977	130	5(5)	5(5)	0.26	10%	ABG58980.1	yiaD CHU_1713
gi|110281660	LSU ribosomal protein L9P [Cytophaga hutchinsonii ATCC 33406]	15691	129	3(3)	3(3)	0.80	27%	ABG59846.1	rplI CHU_2593
gi|110279457	CHU large protein; candidate b-mannanase, glycoside hydrolase family 26 protein [Cytophaga hutchinsonii ATCC 33406]	87477	127	4(4)	4(4)	0.16	6%	ABG57643.1	CHU_0353
gi|110282433	hypothetical protein CHU_3383 [Cytophaga hutchinsonii ATCC 33406]	35545	127	7(4)	5(4)	0.43	22%	ABG60619.1	CHU_3383
gi|110282411	2-oxoglutarate dehydrogenase E2 component [Cytophaga hutchinsonii ATCC 33406]	53185	127	4(3)	4(3)	0.20	14%	ABG60597.1	sucB CHU_3361
gi|110282789	3-isopropylmalate dehydratase, large subunit [Cytophaga hutchinsonii ATCC 33406]	50564	127	13(4)	11(4)	0.46	30%	ABG60975.1	leuC CHU_3742
gi|110282500	hypothetical protein CHU_3452 [Cytophaga hutchinsonii ATCC 33406]	169628	126	9(3)	8(3)	0.06	5%	ABG60686.1	CHU_3452
gi|110281541	succinate dehydrogenase subunit A [Cytophaga hutchinsonii ATCC 33406]	70879	125	11(6)	8(6)	0.31	15%	ABG59727.1	sdhA CHU_2473
gi|110282552	conserved hypothetical protein [Cytophaga hutchinsonii ATCC 33406]	70085	125	6(5)	6(5)	0.26	11%	ABG60738.1	CHU_3505
gi|110282199	SSU ribosomal protein S5P [Cytophaga hutchinsonii ATCC 33406]	17893	124	6(5)	4(4)	1.00	36%	ABG60385.1	rpsE CHU_3145
gi|110282225	LSU ribosomal protein L10P [Cytophaga hutchinsonii ATCC 33406]	17992	124	6(5)	4(4)	0.99	37%	ABG60411.1	rplJ CHU_3171
gi|110280634	DNA polymerase III, beta subunit [Cytophaga hutchinsonii ATCC 33406]	41409	124	6(4)	5(3)	0.26	14%	ABG58820.1	dnaN CHU_1549
gi|110279445	hypothetical protein CHU_0341 [Cytophaga hutchinsonii ATCC 33406]	22940	123	4(4)	3(3)	0.50	20%	ABG57631.1	CHU_0341
gi|110279887	hypothetical protein CHU_0786 [Cytophaga hutchinsonii ATCC 33406]	60405	123	8(4)	7(4)	0.24	17%	ABG58073.1	CHU_0786
gi|110280088	dienelactone hydrolase-related protein [Cytophaga hutchinsonii ATCC 33406]	30987	123	8(7)	5(5)	0.84	25%	ABG58274.1	CHU_0997
gi|110281098	outer membrane transport energization protein ExbB [Cytophaga hutchinsonii ATCC 33406]	29382	123	5(5)	3(3)	0.54	16%	ABG59284.1	exbB CHU_2018
gi|110282450	methionine adenosyltransferase [Cytophaga hutchinsonii ATCC 33406]	46841	122	5(5)	4(4)	0.41	11%	ABG60636.1	metK CHU_3400
gi|110282412	oxoglutarate dehydrogenase (succinyl-transferring), E1 component [Cytophaga hutchinsonii ATCC 33406]	108308	122	7(5)	7(5)	0.16	10%	ABG60598.1	sucA CHU_3362
gi|110280773	possible beta-lactamase [Cytophaga hutchinsonii ATCC 33406]	44612	120	9(5)	7(4)	0.33	19%	ABG58959.1	yfeW CHU_1691
gi|110281692	LSU ribosomal protein L25P [Cytophaga hutchinsonii ATCC 33406]	21492	120	8(5)	5(4)	0.78	29%	ABG59878.1	rplY ctc CHU_2626
gi|110279354	hypothetical protein CHU_0248 [Cytophaga hutchinsonii ATCC 33406]	26844	119	5(5)	4(4)	0.60	17%	ABG57540.1	CHU_0248
gi|110279995	dTDP-glucose 4,6-dehydratase [Cytophaga hutchinsonii ATCC 33406]	37091	118	10(6)	10(6)	0.67	39%	ABG58181.1	CHU_0900
gi|110282242	hypothetical protein CHU_3188 [Cytophaga hutchinsonii ATCC 33406]	28172	118	8(5)	6(4)	0.56	30%	ABG60428.1	CHU_3188
gi|110281852	hypothetical protein CHU_2789 [Cytophaga hutchinsonii ATCC 33406]	30727	118	9(7)	7(6)	0.85	31%	ABG60038.1	CHU_2789
gi|110281416	hypothetical protein CHU_2344 [Cytophaga hutchinsonii ATCC 33406]	19592	117	6(6)	5(5)	1.20	46%	ABG59602.1	CHU_2344
gi|110279417	iron(III) dicitrate transport protein, outer membrane receptor [Cytophaga hutchinsonii ATCC 33406]	90706	117	6(5)	6(5)	0.19	8%	ABG57603.1	fecA CHU_0312
gi|110280395	TPR repeat-containing protein [Cytophaga hutchinsonii ATCC 33406]	58663	115	6(6)	5(5)	0.39	13%	ABG58581.1	CHU_1309
gi|110279288	ATP synthase F1 subcomplex delta subunit [Cytophaga hutchinsonii ATCC 33406]	20636	114	4(3)	4(3)	0.57	28%	ABG57474.1	atpH CHU_0182
gi|110282822	glutamate synthase (NADH) large subunit [Cytophaga hutchinsonii ATCC 33406]	168089	113	9(5)	8(5)	0.10	6%	ABG61008.1	gltB CHU_3776
gi|110282211	LSU ribosomal protein L22P [Cytophaga hutchinsonii ATCC 33406]	19830	113	6(5)	4(4)	0.87	22%	ABG60397.1	rplV CHU_3157
gi|110279399	conserved hypothetical protein [Cytophaga hutchinsonii ATCC 33406]	23725	113	4(4)	3(3)	0.48	19%	ABG57585.1	CHU_0294
gi|110280106	probable tonB-dependent receptor [Cytophaga hutchinsonii ATCC 33406]	84434	112	5(4)	4(3)	0.12	6%	ABG58292.1	yncD CHU_1015
gi|110282317	hypothetical protein CHU_3264 [Cytophaga hutchinsonii ATCC 33406]	50803	112	6(4)	6(4)	0.29	19%	ABG60503.1	CHU_3264
gi|110280610	CHU large protein; possible Rhs family-related protein and SAP-related protein [Cytophaga hutchinsonii ATCC 33406]	402548	111	5(4)	5(4)	0.03	1%	ABG58796.1	CHU_1525
gi|110279609	conserved hypothetical protein [Cytophaga hutchinsonii ATCC 33406]	65852	111	5(4)	5(4)	0.22	12%	ABG57795.1	CHU_0507
gi|110279280	gliding related protein; possible gldN and/or gldO [Cytophaga hutchinsonii ATCC 33406]	33302	110	10(4)	8(4)	0.61	28%	ABG57466.1	CHU_0174
gi|110282856	glycogen debranching enzyme [Cytophaga hutchinsonii ATCC 33406]	75783	109	4(4)	4(4)	0.18	5%	ABG61042.1	CHU_3810
gi|110279449	hypothetical protein CHU_0345 [Cytophaga hutchinsonii ATCC 33406]	79625	109	9(3)	7(2)	0.13	13%	ABG57635.1	CHU_0345
gi|110282681	hypothetical protein CHU_3634 [Cytophaga hutchinsonii ATCC 33406]	25689	109	3(2)	2(2)	0.28	13%	ABG60867.1	CHU_3634
gi|110279227	LSU ribosomal protein L19P [Cytophaga hutchinsonii ATCC 33406]	13929	109	7(4)	4(2)	0.55	37%	ABG57413.1	rplS CHU_0120
gi|110281360	conserved hypothetical protein [Cytophaga hutchinsonii ATCC 33406]	48735	108	6(4)	5(4)	0.30	14%	ABG59546.1	CHU_2285
gi|110281915	hypothetical protein CHU_2853 [Cytophaga hutchinsonii ATCC 33406]	53773	108	7(5)	6(5)	0.35	15%	ABG60101.1	CHU_2853
gi|110282246	conserved hypothetical protein [Cytophaga hutchinsonii ATCC 33406]	36103	108	5(3)	5(3)	0.30	14%	ABG60432.1	CHU_3192
gi|110281218	outer membrane protein [Cytophaga hutchinsonii ATCC 33406]	57881	106	8(5)	8(5)	0.32	23%	ABG59404.1	CHU_2141
gi|110282569	hypothetical protein CHU_3522 [Cytophaga hutchinsonii ATCC 33406]	46915	106	4(3)	2(2)	0.15	7%	ABG60755.1	CHU_3522
gi|1405877302	elongation factor Tu [Cytophaga xylanolytica]	43665	106	4(3)	2(2)	0.24	7%	PZX18146.1
gi|110281967	conserved hypothetical protein [Cytophaga hutchinsonii ATCC 33406]	16526	106	5(4)	3(3)	1.11	35%	ABG60153.1	CHU_2911
gi|110281472	succinate--CoA ligase, ADP-forming (succinyl-CoA synthetase, alpha subunit) [Cytophaga hutchinsonii ATCC 33406]	30270	105	6(4)	5(4)	0.52	31%	ABG59658.1	sucD CHU_2402
gi|110280015	hypothetical protein CHU_0922 [Cytophaga hutchinsonii ATCC 33406]	82476	105	4(4)	4(4)	0.17	5%	ABG58201.1	CHU_0922
gi|110282561	conserved hypothetical protein [Cytophaga hutchinsonii ATCC 33406]	32812	104	2(2)	2(2)	0.21	9%	ABG60747.1	CHU_3514
gi|110282636	acyl-CoA dehydrogenase [Cytophaga hutchinsonii ATCC 33406]	65798	102	11(6)	8(5)	0.28	16%	ABG60822.1	ydiO CHU_3589
gi|110280127	acyl-[acyl-carrier-protein]--UDP-N-acetylglucosamine O-acyltransferase (UDP-N-acetylglucosamine acetyltransferase) [Cytophaga hutchinsonii ATCC 33406]	28746	102	3(3)	3(3)	0.39	16%	ABG58313.1	lpxA CHU_1036
gi|110280878	hypothetical protein CHU_1797 [Cytophaga hutchinsonii ATCC 33406]	38198	102	4(3)	4(3)	0.28	17%	ABG59064.1	CHU_1797
gi|110279697	conserved hypothetical protein [Cytophaga hutchinsonii ATCC 33406]	36485	101	6(5)	5(5)	0.54	18%	ABG57883.1	CHU_0596
gi|110282091	translation elongation factor Ts (EF-Ts) [Cytophaga hutchinsonii ATCC 33406]	29717	101	5(4)	5(4)	0.53	20%	ABG60277.1	tsf CHU_3036
gi|517155873	TolC family protein [Cytophaga aurantiaca]	49991	100	4(4)	2(2)	0.21	7%	WP_018344691.1
gi|110281921	acridine efflux pump [Cytophaga hutchinsonii ATCC 33406]	42660	100	13(8)	9(7)	0.69	25%	ABG60107.1	acrA CHU_2859
gi|110282074	conserved hypothetical protein [Cytophaga hutchinsonii ATCC 33406]	59227	100	7(5)	6(4)	0.31	14%	ABG60260.1	CHU_3019
gi|110281583	outer membrane protein [Cytophaga hutchinsonii ATCC 33406]	52034	100	7(6)	7(6)	0.45	17%	ABG59769.1	CHU_2515
gi|1590906192	chaperonin GroEL [Cytophaga sp. DMA-K-7a]	58050	100	5(4)	4(3)	0.25	9%	TDB66898.1
gi|110279218	aspartyl-tRNA synthetase [Cytophaga hutchinsonii ATCC 33406]	70268	100	2(2)	2(2)	0.10	3%	ABG57404.1	aspS CHU_0111
gi|110281751	conserved hypothetical protein [Cytophaga hutchinsonii ATCC 33406]	18370	99	2(2)	1(1)	0.40	10%	ABG59937.1	CHU_2685
gi|110281406	conserved hypothetical protein [Cytophaga hutchinsonii ATCC 33406]	53137	99	6(2)	5(2)	0.13	11%	ABG59592.1	CHU_2334
gi|110279224	SSU ribosomal protein S16P [Cytophaga hutchinsonii ATCC 33406]	19059	97	4(3)	3(2)	0.38	17%	ABG57410.1	rpsP CHU_0117
gi|110282198	LSU ribosomal protein L30P [Cytophaga hutchinsonii ATCC 33406]	6270	97	3(3)	2(2)	1.49	39%	ABG60384.1	rpmD CHU_3144
gi|110280344	urea ABC transporter ATP-binding protein [Cytophaga hutchinsonii ATCC 33406]	27720	95	3(2)	3(2)	0.25	14%	ABG58530.1	livG CHU_1258
gi|110282321	peptidyl-prolyl cis-trans isomerase [Cytophaga hutchinsonii ATCC 33406]	77113	95	6(4)	6(4)	0.18	9%	ABG60507.1	CHU_3268
gi|110282614	conserved hypothetical protein [Cytophaga hutchinsonii ATCC 33406]	63386	95	9(4)	7(3)	0.16	13%	ABG60800.1	CHU_3567
gi|110282219	SSU ribosomal protein S7P [Cytophaga hutchinsonii ATCC 33406]	17557	94	6(3)	5(3)	0.70	32%	ABG60405.1	rpsG CHU_3165
gi|110282611	conserved hypothetical protein [Cytophaga hutchinsonii ATCC 33406]	63397	94	5(3)	4(3)	0.16	8%	ABG60797.1	CHU_3564
gi|110279236	conserved hypothetical protein [Cytophaga hutchinsonii ATCC 33406]	21222	94	4(3)	3(2)	0.34	21%	ABG57422.1	CHU_0129
gi|110282514	1-Cys peroxiredoxin [Cytophaga hutchinsonii ATCC 33406]	23626	93	5(5)	5(5)	0.94	33%	ABG60700.1	grx CHU_3466
gi|110280014	protein involved in gliding motility RemB [Cytophaga hutchinsonii ATCC 33406]	62806	92	7(5)	7(5)	0.29	15%	ABG58200.1	CHU_0919
gi|110282209	LSU ribosomal protein L16P [Cytophaga hutchinsonii ATCC 33406]	15708	92	7(3)	4(2)	0.79	31%	ABG60395.1	rplP CHU_3155
gi|110280791	peptidoglycan-associated lipoprotein, OmpA family [Cytophaga hutchinsonii ATCC 33406]	72557	92	6(6)	6(6)	0.30	10%	ABG58977.1	ompA CHU_1710
gi|110281524	conserved hypothetical protein; possible glucosyltransferase-S [Cytophaga hutchinsonii ATCC 33406]	78249	91	1(1)	1(1)	0.04	2%	ABG59710.1	CHU_2455
gi|110279592	LSU ribosomal protein L31P [Cytophaga hutchinsonii ATCC 33406]	9214	91	1(1)	1(1)	0.38	18%	ABG57778.1	rpmE CHU_0489
gi|110280629	conserved hypothetical protein [Cytophaga hutchinsonii ATCC 33406]	21350	90	3(3)	3(3)	0.55	17%	ABG58815.1	CHU_1544
gi|110280938	conserved hypothetical protein [Cytophaga hutchinsonii ATCC 33406]	96581	89	3(3)	2(2)	0.07	3%	ABG59124.1	CHU_1858
gi|110280865	conserved hypothetical protein [Cytophaga hutchinsonii ATCC 33406]	61300	89	3(2)	3(2)	0.11	6%	ABG59051.1	CHU_1784
gi|110282638	4-enzyme protein: 3-hydroxyacyl-CoA dehydrogenase; 3-hydroxybutyryl-CoA epimerase; delta(3)-cis-delta(2)-trans-enoyl-CoA isomerase; enoyl-CoA hydratase [Cytophaga hutchinsonii ATCC 33406]	88700	88	4(3)	4(3)	0.11	5%	ABG60824.1	fadB CHU_3591
gi|517155728	50S ribosomal protein L6 [Cytophaga aurantiaca]	19997	88	2(2)	2(2)	0.37	10%	WP_018344546.1
gi|110279290	ATP synthase F1 subcomplex gamma subunit [Cytophaga hutchinsonii ATCC 33406]	32964	88	3(3)	3(3)	0.33	12%	ABG57476.1	atpG CHU_0184
gi|110280821	hypothetical protein CHU_1740 [Cytophaga hutchinsonii ATCC 33406]	48255	87	4(3)	4(3)	0.22	10%	ABG59007.1	CHU_1740
gi|110282318	hypothetical protein CHU_3265 [Cytophaga hutchinsonii ATCC 33406]	75017	86	3(2)	3(2)	0.09	5%	ABG60504.1	CHU_3265
gi|110281279	cytochrome c oxidase, subunit III [Cytophaga hutchinsonii ATCC 33406]	28555	85	4(2)	3(2)	0.25	14%	ABG59465.1	cox3 CHU_2202
gi|110279711	adenosylhomocysteinase [Cytophaga hutchinsonii ATCC 33406]	48093	84	4(3)	3(3)	0.22	7%	ABG57897.1	sahH ahcY CHU_0610
gi|110281290	quinol:cytochrome c oxidoreductase pentaheme cytochrome subunit [Cytophaga hutchinsonii ATCC 33406]	49120	84	3(3)	3(3)	0.21	9%	ABG59476.1	CHU_2213
gi|110281573	conserved hypothetical protein [Cytophaga hutchinsonii ATCC 33406]	27838	83	4(1)	3(1)	0.12	18%	ABG59759.1	CHU_2505
gi|110279406	gyceraldehyde-3-phosphate dehydrogenase (NADP+) [Cytophaga hutchinsonii ATCC 33406]	60894	83	3(3)	3(3)	0.17	6%	ABG57592.1	gapN CHU_0301
gi|110282634	hypothetical protein CHU_3587 [Cytophaga hutchinsonii ATCC 33406]	32101	83	2(2)	1(1)	0.22	6%	ABG60820.1	CHU_3587
gi|110281673	outer membrane peptidoglycan-associated protein [Cytophaga hutchinsonii ATCC 33406]	80059	82	7(3)	7(3)	0.13	11%	ABG59859.1	ompA CHU_2606
gi|110282110	S-adenosylmethionine--tRNA ribosyltransferase-isomerase [Cytophaga hutchinsonii ATCC 33406]	39605	81	6(4)	4(3)	0.27	11%	ABG60296.1	queA CHU_3055
gi|110282206	LSU ribosomal protein L14P [Cytophaga hutchinsonii ATCC 33406]	13254	80	3(2)	2(2)	0.58	18%	ABG60392.1	rplN CHU_3152
gi|110282331	carbamoyl-phosphate synthase large subunit [Cytophaga hutchinsonii ATCC 33406]	105173	80	7(4)	7(4)	0.13	9%	ABG60517.1	carB CHU_3278
gi|110279624	cytochrome C peroxidase [Cytophaga hutchinsonii ATCC 33406]	39132	80	4(2)	4(2)	0.18	14%	ABG57810.1	ccpA CHU_0523
gi|110281659	SSU ribosomal protein S18P [Cytophaga hutchinsonii ATCC 33406]	9921	80	1(1)	1(1)	0.35	15%	ABG59845.1	rpsR CHU_2592
gi|110282872	transcriptional regulator, AraC family [Cytophaga hutchinsonii ATCC 33406]	35100	80	3(3)	3(3)	0.31	13%	ABG61058.1	CHU_3826
gi|110279530	CHU large protein; mannosidase-related protein [Cytophaga hutchinsonii ATCC 33406]	261304	80	6(4)	6(4)	0.05	4%	ABG57716.1	CHU_0427
gi|517155859	branched-chain amino acid aminotransferase [Cytophaga aurantiaca]	40304	79	5(3)	4(2)	0.17	11%	WP_018344677.1
gi|110282394	conserved hypothetical protein [Cytophaga hutchinsonii ATCC 33406]	29005	79	2(2)	2(2)	0.24	10%	ABG60580.1	CHU_3344
gi|110282196	protein translocase subunit secY/sec61 alpha [Cytophaga hutchinsonii ATCC 33406]	48364	78	4(3)	4(3)	0.22	7%	ABG60382.1	secY CHU_3142
gi|110282657	hypothetical protein CHU_3610 [Cytophaga hutchinsonii ATCC 33406]	27019	77	2(2)	2(2)	0.26	17%	ABG60843.1	CHU_3610
gi|110281295	CRISPR-associated protein, Cas6 family [Cytophaga hutchinsonii ATCC 33406]	30799	76	2(2)	2(2)	0.23	9%	ABG59481.1	CHU_2218
gi|110280906	protein translocase subunit secG [Cytophaga hutchinsonii ATCC 33406]	11498	76	2(2)	1(1)	0.30	15%	ABG59092.1	CHU_1825
gi|110282048	possible outer membrane protein [Cytophaga hutchinsonii ATCC 33406]	82745	76	5(2)	5(2)	0.08	7%	ABG60234.1	yiaD CHU_2993
gi|110279297	peptidyl-prolyl cis-trans isomerase (survival protein) [Cytophaga hutchinsonii ATCC 33406]	52254	76	10(3)	7(3)	0.20	20%	ABG57483.1	surA CHU_0191
gi|110279356	NADH dehydrogenase [Cytophaga hutchinsonii ATCC 33406]	47249	75	3(2)	3(2)	0.14	8%	ABG57542.1	ndh CHU_0250
gi|110280013	hypothetical protein CHU_0918 [Cytophaga hutchinsonii ATCC 33406]	35653	75	5(4)	3(2)	0.19	12%	ABG58199.1	CHU_0918
gi|110281917	Phosphoenolpyruvate carboxylase [Cytophaga hutchinsonii ATCC 33406]	106452	75	7(4)	7(4)	0.13	8%	ABG60103.1	ppc CHU_2855
gi|110279997	conserved hypothetical protein [Cytophaga hutchinsonii ATCC 33406]	60341	74	4(2)	4(2)	0.11	12%	ABG58183.1	CHU_0902
gi|110282734	DNA-binding protein HU [Cytophaga hutchinsonii ATCC 33406]	12406	73	4(2)	4(2)	0.63	38%	ABG60920.1	CHU_3687
gi|110281361	hypothetical protein CHU_2286 [Cytophaga hutchinsonii ATCC 33406]	54974	73	4(4)	4(4)	0.26	11%	ABG59547.1	CHU_2286
gi|110281221	hypothetical protein CHU_2144 [Cytophaga hutchinsonii ATCC 33406]	27777	73	2(1)	2(1)	0.25	14%	ABG59407.1	CHU_2144
gi|110280927	hypothetical protein CHU_1846 [Cytophaga hutchinsonii ATCC 33406]	25158	73	5(3)	5(3)	0.45	26%	ABG59113.1	CHU_1846
gi|110282099	conserved hypothetical protein [Cytophaga hutchinsonii ATCC 33406]	31107	72	6(3)	6(3)	0.50	28%	ABG60285.1	CHU_3044
gi|110281518	hypothetical protein CHU_2449 [Cytophaga hutchinsonii ATCC 33406]	19363	72	5(3)	4(2)	0.62	31%	ABG59704.1	CHU_2449
gi|110282707	WD-40 repeat-containing protein [Cytophaga hutchinsonii ATCC 33406]	120953	72	7(3)	5(3)	0.08	5%	ABG60893.1	CHU_3660
gi|110282202	SSU ribosomal protein S8P [Cytophaga hutchinsonii ATCC 33406]	14540	71	2(2)	2(2)	0.52	18%	ABG60388.1	rpsH CHU_3148
gi|110281582	cation efflux system protein/acriflavin resistance protein B family [Cytophaga hutchinsonii ATCC 33406]	41548	71	3(3)	3(3)	0.26	11%	ABG59768.1	acrB CHU_2514
gi|110282768	aspartate kinase [Cytophaga hutchinsonii ATCC 33406]	49796	71	7(2)	7(2)	0.14	14%	ABG60954.1	lysC CHU_3721
gi|110281658	SSU ribosomal protein S6P [Cytophaga hutchinsonii ATCC 33406]	14053	70	2(1)	2(1)	0.24	14%	ABG59844.1	rpsF CHU_2591
gi|110281708	conserved hypothetical protein [Cytophaga hutchinsonii ATCC 33406]	26399	70	5(3)	5(3)	0.43	26%	ABG59894.1	CHU_2642
gi|110282193	SSU ribosomal protein S13P [Cytophaga hutchinsonii ATCC 33406]	14113	70	3(2)	3(2)	0.54	19%	ABG60379.1	rpsM CHU_3139
gi|110282168	conserved hypothetical protein [Cytophaga hutchinsonii ATCC 33406]	16091	69	2(1)	2(1)	0.21	22%	ABG60354.1	CHU_3114
gi|110281404	conserved hypothetical protein [Cytophaga hutchinsonii ATCC 33406]	20088	69	1(1)	1(1)	0.17	9%	ABG59590.1	CHU_2332
gi|110280482	3-oxoacyl-[acyl-carrier-protein] synthase II [Cytophaga hutchinsonii ATCC 33406]	44755	69	4(2)	4(2)	0.15	11%	ABG58668.1	fabF CHU_1397
gi|110282338	fumarase [Cytophaga hutchinsonii ATCC 33406]	58888	68	2(2)	2(2)	0.11	4%	ABG60524.1	fumB CHU_3285
gi|110279582	hypothetical protein CHU_0479 [Cytophaga hutchinsonii ATCC 33406]	29573	68	2(2)	1(1)	0.11	3%	ABG57768.1	CHU_0479
gi|110280089	phosphomannomutase [Cytophaga hutchinsonii ATCC 33406]	64500	67	8(3)	8(3)	0.16	17%	ABG58275.1	pgm CHU_0998
gi|110282216	LSU ribosomal protein L3P [Cytophaga hutchinsonii ATCC 33406]	22249	67	7(4)	5(4)	0.76	27%	ABG60402.1	rplC CHU_3162
gi|110279841	hypothetical protein CHU_0740 [Cytophaga hutchinsonii ATCC 33406]	30909	67	3(2)	2(1)	0.11	12%	ABG58027.1	CHU_0740
gi|110282713	hypothetical protein CHU_3666 [Cytophaga hutchinsonii ATCC 33406]	21515	67	8(4)	6(4)	1.06	28%	ABG60899.1	CHU_3666
gi|110280162	conserved hypothetical protein [Cytophaga hutchinsonii ATCC 33406]	42870	67	2(1)	2(1)	0.08	7%	ABG58348.1	fabV CHU_1071
gi|110282226	LSU ribosomal protein L1P [Cytophaga hutchinsonii ATCC 33406]	24821	66	7(4)	5(4)	0.66	31%	ABG60412.1	rplA CHU_3172
gi|110280797	5,10-methylenetetrahydrofolate dehydrogenase (NADP+) / methenyltetrahydrofolate cyclohydrolase [Cytophaga hutchinsonii ATCC 33406]	31090	66	1(1)	1(1)	0.11	4%	ABG58983.1	folD CHU_1716
gi|110281663	conserved hypothetical protein; leucine-rich repeat containing protein [Cytophaga hutchinsonii ATCC 33406]	17062	66	4(3)	3(3)	0.72	23%	ABG59849.1	CHU_2596
gi|110280733	hypothetical protein CHU_1650 [Cytophaga hutchinsonii ATCC 33406]	30302	66	4(3)	4(3)	0.37	17%	ABG58919.1	CHU_1650
gi|110282509	conserved hypothetical protein [Cytophaga hutchinsonii ATCC 33406]	36837	65	4(2)	4(2)	0.19	16%	ABG60695.1	CHU_3461
gi|110279341	hypothetical protein CHU_0235 [Cytophaga hutchinsonii ATCC 33406]	29405	65	4(2)	3(1)	0.24	13%	ABG57527.1	CHU_0235
gi|110280128	3-hydroxyacyl-[acyl-carrier-protein] dehydratase [Cytophaga hutchinsonii ATCC 33406]	51547	65	2(2)	2(2)	0.13	4%	ABG58314.1	lpxC fabZ CHU_1037
gi|110280463	NADH dehydrogenase subunit F [Cytophaga hutchinsonii ATCC 33406]	49416	65	3(3)	3(3)	0.21	9%	ABG58649.1	nuoF CHU_1377
gi|110279829	hypothetical protein CHU_0728 [Cytophaga hutchinsonii ATCC 33406]	42656	65	1(1)	1(1)	0.08	3%	ABG58015.1	CHU_0728
gi|110279287	ATP synthase F0 subcomplex B subunit [Cytophaga hutchinsonii ATCC 33406]	18645	64	1(1)	1(1)	0.18	7%	ABG57473.1	atpF CHU_0181
gi|110282367	ammonium transporter [Cytophaga hutchinsonii ATCC 33406]	46966	63	4(3)	2(2)	0.23	5%	ABG60553.1	amtB CHU_3314
gi|110282177	heat shock protein with various ATPase domains [Cytophaga hutchinsonii ATCC 33406]	97460	63	6(2)	6(2)	0.07	8%	ABG60363.1	clpB CHU_3123
gi|110279736	sulfate adenylyltransferase subunit 1 [Cytophaga hutchinsonii ATCC 33406]	48512	62	2(1)	2(1)	0.07	5%	ABG57922.1	cysN CHU_0635
gi|110281552	conserved hypothetical protein [Cytophaga hutchinsonii ATCC 33406]	55428	62	3(1)	3(1)	0.06	6%	ABG59738.1	CHU_2484
gi|110282134	argininosuccinate synthetase [Cytophaga hutchinsonii ATCC 33406]	44425	62	5(3)	5(3)	0.24	14%	ABG60320.1	argG CHU_3080
gi|110279285	ATP synthase F0 subcomplex A subunit [Cytophaga hutchinsonii ATCC 33406]	41946	62	3(2)	3(2)	0.16	9%	ABG57471.1	atpB CHU_0179
gi|110281629	conserved hypothetical protein [Cytophaga hutchinsonii ATCC 33406]	23282	61	2(2)	2(2)	0.31	19%	ABG59815.1	CHU_2562
gi|110279484	hypothetical protein CHU_0380 [Cytophaga hutchinsonii ATCC 33406]	17023	61	5(2)	3(2)	0.44	23%	ABG57670.1	CHU_0380
gi|110280345	urea ABC transporter ATP-binding protein [Cytophaga hutchinsonii ATCC 33406]	26374	61	3(1)	3(1)	0.13	15%	ABG58531.1	livF CHU_1259
gi|110282765	pyruvate dehydrogenase E1 component alpha subunit [Cytophaga hutchinsonii ATCC 33406]	38481	61	1(1)	1(1)	0.09	3%	ABG60951.1	acoA pdhA CHU_3718
gi|110281841	hypothetical protein CHU_2778 [Cytophaga hutchinsonii ATCC 33406]	74904	61	3(1)	3(1)	0.04	5%	ABG60027.1	CHU_2778
gi|110282884	glutamine--fructose-6-phosphate transaminase [Cytophaga hutchinsonii ATCC 33406]	67470	61	3(1)	3(1)	0.05	5%	ABG61070.1	glmS CHU_3838
gi|110279369	conserved hypothetical protein [Cytophaga hutchinsonii ATCC 33406]	25612	61	7(3)	6(2)	0.28	27%	ABG57555.1	CHU_0263
gi|110280642	CHU large protein; uncharacterized [Cytophaga hutchinsonii ATCC 33406]	395900	61	6(2)	6(2)	0.02	1%	ABG58828.1	CHU_1557
gi|110281781	tonB-related protein [Cytophaga hutchinsonii ATCC 33406]	13413	61	3(3)	2(2)	0.57	32%	ABG59967.1	CHU_2717
gi|110279286	ATP synthase F0 subcomplex C subunit [Cytophaga hutchinsonii ATCC 33406]	7594	60	1(1)	1(1)	0.47	13%	ABG57472.1	atpE CHU_0180
gi|517154290	threonine--tRNA ligase [Cytophaga aurantiaca]	73786	60	6(2)	5(2)	0.09	8%	WP_018343108.1
gi|110280465	NADH dehydrogenase subunit D [Cytophaga hutchinsonii ATCC 33406]	45038	60	7(3)	5(3)	0.24	14%	ABG58651.1	nuoD2 CHU_1379
gi|110281711	possible membrane protein [Cytophaga hutchinsonii ATCC 33406]	34220	60	4(3)	4(3)	0.32	15%	ABG59897.1	ydhJ CHU_2645
gi|110279174	conserved hypothetical protein [Cytophaga hutchinsonii ATCC 33406]	52066	60	3(1)	3(1)	0.06	6%	ABG57360.1	CHU_0066
gi|1590902550	DUF2806 domain-containing protein [Cytophaga sp. DMA-K-7a]	39482	59	3(2)	2(1)	0.08	5%	TDB63311.1
gi|110281754	GTP-binding elongation factor [Cytophaga hutchinsonii ATCC 33406]	68004	59	6(2)	5(2)	0.15	9%	ABG59940.1	typA CHU_2688
gi|110280643	outer membrane protein [Cytophaga hutchinsonii ATCC 33406]	58494	59	3(2)	3(2)	0.12	5%	ABG58829.1	CHU_1558
gi|110279121	b-glycosidase, glycoside hydrolase family 3 protein [Cytophaga hutchinsonii ATCC 33406]	110250	58	8(3)	7(3)	0.09	7%	ABG57307.1	nagA CHU_0013
gi|110281179	hypothetical protein CHU_2102 [Cytophaga hutchinsonii ATCC 33406]	28073	58	2(2)	2(2)	0.25	11%	ABG59365.1	CHU_2102
gi|110280397	conserved hypothetical protein [Cytophaga hutchinsonii ATCC 33406]	6770	58	1(1)	1(1)	0.53	20%	ABG58583.1	CHU_1311
gi|110282205	LSU ribosomal protein L24P [Cytophaga hutchinsonii ATCC 33406]	12089	57	3(2)	3(2)	0.65	26%	ABG60391.1	rplX CHU_3151
gi|110282790	3-isopropylmalate dehydratase, small subunit [Cytophaga hutchinsonii ATCC 33406]	22295	57	3(2)	3(2)	0.32	17%	ABG60976.1	leuD CHU_3743
gi|110282632	conserved hypothetical protein [Cytophaga hutchinsonii ATCC 33406]	23365	57	3(2)	3(2)	0.31	17%	ABG60818.1	CHU_3585
gi|110282510	conserved hypothetical protein [Cytophaga hutchinsonii ATCC 33406]	56122	56	4(4)	3(3)	0.19	7%	ABG60696.1	CHU_3462
gi|110280868	SSU ribosomal protein S15P [Cytophaga hutchinsonii ATCC 33406]	10499	56	2(2)	2(2)	0.76	29%	ABG59054.1	rpsO CHU_1787
gi|110282608	gluconolactonase [Cytophaga hutchinsonii ATCC 33406]	37534	56	2(1)	2(1)	0.09	6%	ABG60794.1	pgl CHU_3561
gi|110279346	hydroxymethylpyrimidine synthase [Cytophaga hutchinsonii ATCC 33406]	71083	56	4(1)	4(1)	0.05	7%	ABG57532.1	thiC CHU_0240
gi|517152597	cell surface protein SprA [Cytophaga aurantiaca]	266155	56	8(1)	4(1)	0.01	1%	WP_018341415.1 (click to see this obsolete version)
gi|110279183	L-threonine synthase [Cytophaga hutchinsonii ATCC 33406]	48081	55	2(1)	2(1)	0.07	4%	ABG57369.1	thrC CHU_0075
gi|110281286	quinol:cytochrome c oxidoreductase monoheme cytochrome subunit [Cytophaga hutchinsonii ATCC 33406]	22222	55	5(2)	4(2)	0.32	22%	ABG59472.1	CHU_2209
gi|110282672	conserved hypothetical protein [Cytophaga hutchinsonii ATCC 33406]	13556	55	1(1)	1(1)	0.25	12%	ABG60858.1	CHU_3625
gi|110279942	probable polysaccharide export protein [Cytophaga hutchinsonii ATCC 33406]	28345	55	3(2)	1(1)	0.12	5%	ABG58128.1	wza CHU_0845
gi|110281671	hypothetical protein CHU_2604 [Cytophaga hutchinsonii ATCC 33406]	29720	55	2(2)	2(2)	0.24	11%	ABG59857.1	CHU_2604
gi|110279283	gliding motility-related protein; TPR repeat-containing protein [Cytophaga hutchinsonii ATCC 33406]	92262	54	7(2)	7(2)	0.07	10%	ABG57469.1	sprE CHU_0177
gi|110279714	membrane protease FtsH catalytic subunit [Cytophaga hutchinsonii ATCC 33406]	76425	54	6(3)	6(3)	0.13	9%	ABG57900.1	ftsH CHU_0613
gi|110279867	hypothetical protein CHU_0766 [Cytophaga hutchinsonii ATCC 33406]	82898	54	4(2)	4(2)	0.08	6%	ABG58053.1	CHU_0766
gi|110282775	hypothetical protein CHU_3728 [Cytophaga hutchinsonii ATCC 33406]	19447	54	3(2)	3(2)	0.38	16%	ABG60961.1	CHU_3728
gi|110279673	conserved hypothetical protein; possible PAP2 superfamily protein [Cytophaga hutchinsonii ATCC 33406]	27076	54	2(1)	2(1)	0.12	12%	ABG57859.1	CHU_0572
gi|110281562	conserved hypothetical protein [Cytophaga hutchinsonii ATCC 33406]	230367	54	5(2)	5(2)	0.04	3%	ABG59748.1	CHU_2494
gi|110280798	GTP-binding protein LepA [Cytophaga hutchinsonii ATCC 33406]	67164	54	4(1)	3(1)	0.05	6%	ABG58984.1	lepA CHU_1717
gi|110280012	hypothetical protein CHU_0917 [Cytophaga hutchinsonii ATCC 33406]	34886	54	5(3)	4(3)	0.31	12%	ABG58198.1	CHU_0917
gi|110282757	hypothetical protein CHU_3710 [Cytophaga hutchinsonii ATCC 33406]	21671	54	2(1)	2(1)	0.16	18%	ABG60943.1	CHU_3710
gi|110281793	hypothetical protein CHU_2729 [Cytophaga hutchinsonii ATCC 33406]	52655	53	3(2)	3(2)	0.13	10%	ABG59979.1	CHU_2729
gi|110282762	conserved hypothetical protein, with PKD repeat [Cytophaga hutchinsonii ATCC 33406]	123868	53	2(2)	2(2)	0.05	3%	ABG60948.1	CHU_3715
gi|110280728	LSU ribosomal protein L20P [Cytophaga hutchinsonii ATCC 33406]	13226	53	2(2)	2(2)	0.58	25%	ABG58914.1	rplT CHU_1645
gi|110282204	LSU ribosomal protein L5P [Cytophaga hutchinsonii ATCC 33406]	20407	53	3(2)	3(2)	0.36	14%	ABG60390.1	rplE CHU_3150
gi|110282361	rod shape-determining protein [Cytophaga hutchinsonii ATCC 33406]	37365	53	2(2)	2(2)	0.18	7%	ABG60547.1	mreB CHU_3308
gi|110280371	conserved hypothetical protein [Cytophaga hutchinsonii ATCC 33406]	17112	53	4(2)	2(2)	0.43	13%	ABG58557.1	CHU_1285
gi|110282616	SPFH domain, Band 7 family protein [Cytophaga hutchinsonii ATCC 33406]	28905	52	5(4)	4(3)	0.73	19%	ABG60802.1	CHU_3569
gi|110282752	conserved hypothetical protein [Cytophaga hutchinsonii ATCC 33406]	48366	52	2(1)	2(1)	0.07	7%	ABG60938.1	CHU_3705
gi|110279576	conserved hypothetical protein [Cytophaga hutchinsonii ATCC 33406]	36073	52	2(2)	2(2)	0.19	7%	ABG57762.1	CHU_0473
gi|110279357	glyceraldehyde-3-phosphate dehydrogenase [Cytophaga hutchinsonii ATCC 33406]	35826	52	4(2)	4(2)	0.19	15%	ABG57543.1	gap CHU_0251
gi|110282830	candidate b-glucosidase, Glycoside Hydrolase Family 3 protein [Cytophaga hutchinsonii ATCC 33406]	82145	51	3(1)	3(1)	0.04	5%	ABG61016.1	bglX CHU_3784
gi|110282791	3-isopropylmalate dehydrogenase [Cytophaga hutchinsonii ATCC 33406]	39035	51	6(2)	5(2)	0.18	16%	ABG60977.1	leuB CHU_3744
gi|110280170	ATP-dependent Clp protease, ATP-binding subunit [Cytophaga hutchinsonii ATCC 33406]	94798	51	7(2)	6(2)	0.07	7%	ABG58356.1	clpA CHU_1079
gi|110280669	outer membrane protein, OmpA family [Cytophaga hutchinsonii ATCC 33406]	58530	51	5(1)	5(1)	0.06	12%	ABG58855.1	CHU_1585
gi|110281604	CTP synthase (CTP synthetase) [Cytophaga hutchinsonii ATCC 33406]	60456	51	2(2)	2(2)	0.11	3%	ABG59790.1	pyrG CHU_2536
gi|110282230	asparagine--tRNA ligase [Cytophaga hutchinsonii ATCC 33406]	52853	51	3(2)	3(2)	0.13	9%	ABG60416.1	asnS CHU_3176
gi|110281703	sulfite reductase (NADPH) [Cytophaga hutchinsonii ATCC 33406]	79835	51	3(2)	3(2)	0.08	3%	ABG59889.1	cysI CHU_2637
gi|110282094	LSU ribosomal protein L13P [Cytophaga hutchinsonii ATCC 33406]	16631	51	2(1)	1(1)	0.20	6%	ABG60280.1	rplM CHU_3039
gi|110280062	hypothetical protein CHU_0971 [Cytophaga hutchinsonii ATCC 33406]	20649	51	5(3)	4(2)	0.35	22%	ABG58248.1	CHU_0971
gi|110282069	conserved hypothetical protein [Cytophaga hutchinsonii ATCC 33406]	34267	50	5(2)	4(2)	0.20	11%	ABG60255.1	CHU_3014
gi|110280904	conserved hypothetical protein [Cytophaga hutchinsonii ATCC 33406]	20247	50	2(2)	2(2)	0.36	21%	ABG59090.1	CHU_1823
gi|110282131	conserved hypothetical protein [Cytophaga hutchinsonii ATCC 33406]	73504	50	2(2)	2(2)	0.09	3%	ABG60317.1	CHU_3077
gi|110282194	bacterial translation initiation factor 1 (bIF-1) [Cytophaga hutchinsonii ATCC 33406]	8282	50	1(1)	1(1)	0.42	15%	ABG60380.1	infA CHU_3140
gi|110279678	uridylate kinase [Cytophaga hutchinsonii ATCC 33406]	25935	49	3(1)	2(1)	0.13	9%	ABG57864.1	pyrH CHU_0577
gi|110280527	aminopeptidase N [Cytophaga hutchinsonii ATCC 33406]	125540	49	7(2)	6(2)	0.05	6%	ABG58713.1	pepN CHU_1442
gi|517154743	efflux RND transporter permease subunit [Cytophaga aurantiaca]	124684	48	3(1)	2(1)	0.03	1%	WP_018343561.1
gi|110281466	hypothetical protein CHU_2396 [Cytophaga hutchinsonii ATCC 33406]	24888	48	2(2)	2(2)	0.29	13%	ABG59652.1	CHU_2396
gi|110280992	phosphoribosylaminoimidazole-succinocarboxamide synthase (SAICAR synthetase) [Cytophaga hutchinsonii ATCC 33406]	35030	48	1(1)	1(1)	0.09	3%	ABG59178.1	purC CHU_1912
gi|110282531	phosphomannomutase [Cytophaga hutchinsonii ATCC 33406]	51228	48	2(2)	2(2)	0.13	4%	ABG60717.1	cpsG CHU_3484
gi|110280967	beta-lactamase class D [Cytophaga hutchinsonii ATCC 33406]	31459	47	2(2)	2(2)	0.22	8%	ABG59153.1	CHU_1887
gi|110282284	conserved hypothetical protein [Cytophaga hutchinsonii ATCC 33406]	34073	47	3(2)	3(2)	0.20	10%	ABG60470.1	CHU_3230
gi|110280116	hypothetical protein CHU_1025 [Cytophaga hutchinsonii ATCC 33406]	41450	47	3(2)	3(2)	0.17	11%	ABG58302.1	CHU_1025
gi|110280793	hypothetical protein CHU_1712 [Cytophaga hutchinsonii ATCC 33406]	5400	47	5(2)	1(1)	0.67	18%	ABG58979.1	CHU_1712
gi|110280763	conserved hypothetical protein [Cytophaga hutchinsonii ATCC 33406]	41924	46	2(1)	2(1)	0.16	6%	ABG58949.1	CHU_1681
gi|110281312	endoglucanase-related protein, glycoside hydrolase family 9 protein [Cytophaga hutchinsonii ATCC 33406]	64334	46	2(1)	2(1)	0.05	3%	ABG59498.1	CHU_2235
gi|110279583	conserved hypothetical protein [Cytophaga hutchinsonii ATCC 33406]	29593	46	1(1)	1(1)	0.11	12%	ABG57769.1	CHU_0480
gi|110280969	thioredoxin family protein [Cytophaga hutchinsonii ATCC 33406]	19571	46	3(3)	2(2)	0.37	16%	ABG59155.1	CHU_1889
gi|110281056	thiol-disulfide isomerase or thioredoxin [Cytophaga hutchinsonii ATCC 33406]	22392	45	2(1)	2(1)	0.15	11%	ABG59242.1	CHU_1976
gi|110282062	hypothetical protein CHU_3007 [Cytophaga hutchinsonii ATCC 33406]	14608	45	1(1)	1(1)	0.23	10%	ABG60248.1	CHU_3007
gi|110279453	conserved hypothetical protein [Cytophaga hutchinsonii ATCC 33406]	20456	45	1(1)	1(1)	0.16	6%	ABG57639.1	CHU_0349
gi|110281779	peptidoglycan-associated lipoprotein [Cytophaga hutchinsonii ATCC 33406]	75354	44	2(1)	2(1)	0.04	3%	ABG59965.1	CHU_2715
gi|110280646	outer membrane protein, OmpA family [Cytophaga hutchinsonii ATCC 33406]	71216	44	3(1)	2(1)	0.05	2%	ABG58832.1	tpn50 CHU_1561
gi|110279163	hypothetical protein CHU_0055 [Cytophaga hutchinsonii ATCC 33406]	56272	44	2(2)	2(2)	0.12	4%	ABG57349.1	CHU_0055
gi|110282597	outer membrane protein [Cytophaga hutchinsonii ATCC 33406]	22807	44	2(1)	2(1)	0.15	12%	ABG60783.1	CHU_3550
gi|110281982	conserved hypothetical protein [Cytophaga hutchinsonii ATCC 33406]	36909	44	2(1)	2(1)	0.09	6%	ABG60168.1	CHU_2926
gi|110280975	transketolase, C-terminal subunit [Cytophaga hutchinsonii ATCC 33406]	34804	44	2(1)	2(1)	0.10	9%	ABG59161.1	tktC CHU_1895
gi|110280845	hypothetical protein CHU_1764 [Cytophaga hutchinsonii ATCC 33406]	30615	43	1(1)	1(1)	0.11	4%	ABG59031.1	CHU_1764
gi|110280853	conserved hypothetical protein [Cytophaga hutchinsonii ATCC 33406]	68827	43	1(1)	1(1)	0.05	2%	ABG59039.1	CHU_1772
gi|110279555	ribonucleoside-diphosphate reductase 1, beta subunit [Cytophaga hutchinsonii ATCC 33406]	37645	43	2(2)	2(2)	0.18	6%	ABG57741.1	nrdB CHU_0452
gi|110279584	hypothetical protein CHU_0481 [Cytophaga hutchinsonii ATCC 33406]	30320	43	1(1)	1(1)	0.11	4%	ABG57770.1	CHU_0481
gi|110282071	conserved hypothetical protein [Cytophaga hutchinsonii ATCC 33406]	13199	43	3(1)	3(1)	0.26	23%	ABG60257.1	CHU_3016
gi|110279858	thiol-disulfide isomerase/thioredoxin [Cytophaga hutchinsonii ATCC 33406]	21220	42	1(1)	1(1)	0.16	8%	ABG58044.1	CHU_0757
gi|110279235	protein translocase subunit secA [Cytophaga hutchinsonii ATCC 33406]	127671	42	5(1)	3(1)	0.03	3%	ABG57421.1	secA CHU_0128
gi|110279850	conserved hypothetical protein [Cytophaga hutchinsonii ATCC 33406]	101042	42	3(1)	2(1)	0.03	2%	ABG58036.1	CHU_0749
gi|1590903071	ATP-binding cassette domain-containing protein [Cytophaga sp. DMA-K-7a]	55893	42	57(19)	1(1)	0.06	1%	TDB63827.1
gi|110282823	glutamate synthase (NADH) small subunit [Cytophaga hutchinsonii ATCC 33406]	54577	42	2(1)	2(1)	0.06	5%	ABG61009.1	gltD CHU_3777
gi|110282328	hypothetical protein CHU_3275 [Cytophaga hutchinsonii ATCC 33406]	186291	41	7(2)	7(2)	0.04	5%	ABG60514.1	CHU_3275
gi|110282650	transcription termination factor Rho [Cytophaga hutchinsonii ATCC 33406]	64460	41	1(1)	1(1)	0.05	2%	ABG60836.1	rho CHU_3603
gi|110279617	conserved hypothetical protein; leucine-rich repeat (LRR) protein [Cytophaga hutchinsonii ATCC 33406]	44772	40	2(1)	2(1)	0.07	4%	ABG57803.1	CHU_0515
gi|110279443	conserved hypothetical protein [Cytophaga hutchinsonii ATCC 33406]	75267	40	3(1)	2(1)	0.04	3%	ABG57629.1	CHU_0339
gi|110280859	thioredoxin-disulfide reductase [Cytophaga hutchinsonii ATCC 33406]	34196	40	3(2)	3(2)	0.20	14%	ABG59045.1	trxB CHU_1778
gi|110279220	protein translocase subunit secD / protein translocase subunit secF [Cytophaga hutchinsonii ATCC 33406]	108023	40	6(2)	6(2)	0.06	6%	ABG57406.1	secDF secD secF CHU_0113
gi|110280462	NADH dehydrogenase subunit G [Cytophaga hutchinsonii ATCC 33406]	37326	40	2(1)	2(1)	0.19	9%	ABG58648.1	nuoG CHU_1376
gi|110280326	CHU large protein; candidate bifunctional xylanase/esterase; CBM9 module, Glycoside Hydrolase Family 8 protein and Carbohydrate Esterase Family 4 protein [Cytophaga hutchinsonii ATCC 33406]	184475	39	1(1)	1(1)	0.02	0%	ABG58512.1	CHU_1240
gi|110282085	peptidoglycan lytic transglycosylase-related protein, glycoside hydrolase family 23 protein [Cytophaga hutchinsonii ATCC 33406]	66067	39	8(3)	7(3)	0.16	14%	ABG60271.1	mltD CHU_3030
gi|110282506	ABC transporter, ATP-binding protein [Cytophaga hutchinsonii ATCC 33406]	61186	39	1(1)	1(1)	0.05	1%	ABG60692.1	ybiT CHU_3458
gi|110282864	phosphate ABC transporter substrate-binding protein, PhoT family [Cytophaga hutchinsonii ATCC 33406]	37106	38	4(1)	4(1)	0.09	13%	ABG61050.1	pstS CHU_3818
gi|110282228	transcription antitermination protein nusG [Cytophaga hutchinsonii ATCC 33406]	20709	38	1(1)	1(1)	0.16	7%	ABG60414.1	nusG CHU_3174
gi|110282302	CHU large protein; uncharacterized [Cytophaga hutchinsonii ATCC 33406]	99555	38	1(1)	1(1)	0.03	1%	ABG60488.1	CHU_3248
gi|110282282	prolyl-tRNA synthetase [Cytophaga hutchinsonii ATCC 33406]	55863	38	2(1)	2(1)	0.06	7%	ABG60468.1	proS CHU_3228
gi|110281095	outer membrane transport energization protein TonB [Cytophaga hutchinsonii ATCC 33406]	30669	38	4(1)	3(1)	0.11	10%	ABG59281.1	tonB CHU_2015
gi|110279212	two component transcriptional regulator, LuxR family [Cytophaga hutchinsonii ATCC 33406]	24077	38	2(1)	2(1)	0.14	7%	ABG57398.1	CHU_0105
gi|110279934	CHU large protein [Cytophaga hutchinsonii ATCC 33406]	95115	37	2(1)	2(1)	0.03	2%	ABG58120.1	CHU_0834
gi|110279362	possible TonB-dependent receptor [Cytophaga hutchinsonii ATCC 33406]	91036	37	4(1)	4(1)	0.07	6%	ABG57548.1	CHU_0256
gi|110280727	bacterial translation initiation factor 3 (bIF-3) [Cytophaga hutchinsonii ATCC 33406]	21767	37	3(1)	2(1)	0.15	12%	ABG58913.1	infC CHU_1644
gi|110279871	conserved hypothetical protein [Cytophaga hutchinsonii ATCC 33406]	45933	37	1(1)	1(1)	0.07	2%	ABG58057.1	CHU_0770
gi|110282481	hypothetical protein CHU_3431 [Cytophaga hutchinsonii ATCC 33406]	32547	37	3(1)	3(1)	0.10	10%	ABG60667.1	CHU_3431
gi|110281097	outer membrane transport energization protein ExbD [Cytophaga hutchinsonii ATCC 33406]	22797	37	2(1)	2(1)	0.15	13%	ABG59283.1	CHU_2017
gi|110279748	aminotransferase [Cytophaga hutchinsonii ATCC 33406]	45414	37	2(1)	2(1)	0.07	5%	ABG57934.1	hemL CHU_0647
gi|110281542	succinate dehydrogenase, iron-sulfur subunit (fumarate reductase, iron-sulfur subunit) [Cytophaga hutchinsonii ATCC 33406]	27695	36	1(1)	1(1)	0.12	5%	ABG59728.1	frdB CHU_2474
gi|110280675	hypothetical protein CHU_1591 [Cytophaga hutchinsonii ATCC 33406]	18463	36	3(2)	3(2)	0.40	27%	ABG58861.1	CHU_1591
gi|110280207	hypothetical protein CHU_1118 [Cytophaga hutchinsonii ATCC 33406]	21171	36	2(2)	2(2)	0.34	9%	ABG58393.1	CHU_1118
gi|110280786	peptidyl-prolyl cis-trans isomerase, trigger factor [Cytophaga hutchinsonii ATCC 33406]	51102	35	4(2)	4(2)	0.13	10%	ABG58972.1	tig CHU_1705
gi|110282877	conserved hypothetical protein [Cytophaga hutchinsonii ATCC 33406]	25913	35	2(2)	2(2)	0.27	7%	ABG61063.1	CHU_3831
gi|1590907311	HlyD family efflux transporter periplasmic adaptor subunit [Cytophaga sp. DMA-K-7a]	50489	35	1(1)	1(1)	0.07	1%	TDB67988.1
gi|110281478	esterase-related protein, carbohydrate esterase family 1 protein [Cytophaga hutchinsonii ATCC 33406]	35995	35	2(1)	2(1)	0.09	5%	ABG59664.1	CHU_2408
gi|110281049	ABC-type nitrate/sulfonate/taurine/bicarbonate transporter, substrate binding protein [Cytophaga hutchinsonii ATCC 33406]	50205	35	8(3)	1(1)	0.07	1%	ABG59235.1	nrtA CHU_1969
gi|110281737	hypothetical protein CHU_2671 [Cytophaga hutchinsonii ATCC 33406]	24198	35	1(1)	1(1)	0.14	5%	ABG59923.1	CHU_2671
gi|1405876520	hypothetical protein LX69_01428 [Cytophaga xylanolytica]	11627	35	1(1)	1(1)	0.30	8%	PZX17379.1
gi|110281902	hypothetical protein CHU_2840 [Cytophaga hutchinsonii ATCC 33406]	57000	35	2(1)	2(1)	0.06	4%	ABG60088.1	CHU_2840
gi|110279267	possible copper transport protein [Cytophaga hutchinsonii ATCC 33406]	161661	35	4(1)	4(1)	0.02	3%	ABG57453.1	cusA CHU_0161
gi|1104040564	hypothetical protein SAMN04487930_102378 [Cytophaga hutchinsonii ATCC 33406]	5229	35	1(1)	1(1)	0.70	20%	SFX27306.1
gi|110280690	conserved hypothetical protein [Cytophaga hutchinsonii ATCC 33406]	91105	34	3(1)	3(1)	0.04	4%	ABG58876.1	CHU_1606
gi|110282239	conserved hypothetical protein [Cytophaga hutchinsonii ATCC 33406]	35706	34	2(1)	2(1)	0.09	6%	ABG60425.1	CHU_3185
gi|110279275	uroporphyrinogen-III synthase [Cytophaga hutchinsonii ATCC 33406]	30302	34	3(2)	3(2)	0.23	12%	ABG57461.1	hemD CHU_0169
gi|110279632	CHU large protein; uncharacterized [Cytophaga hutchinsonii ATCC 33406]	111628	34	2(1)	1(1)	0.06	1%	ABG57818.1	CHU_0531
gi|110281624	protein translocase subunit yidC [Cytophaga hutchinsonii ATCC 33406]	69740	34	2(1)	2(1)	0.05	3%	ABG59810.1	yidC CHU_2557
gi|110279993	acyltransferase family protein [Cytophaga hutchinsonii ATCC 33406]	42399	34	1(1)	1(1)	0.08	3%	ABG58179.1	CHU_0898
gi|110280349	urease accessory protein [Cytophaga hutchinsonii ATCC 33406]	27546	33	1(1)	1(1)	0.12	5%	ABG58535.1	ureG CHU_1263
gi|110282027	conserved hypothetical protein; possible metalloprotease [Cytophaga hutchinsonii ATCC 33406]	69457	33	5(2)	4(2)	0.10	7%	ABG60213.1	CHU_2972
gi|110280876	hypothetical protein CHU_1795 [Cytophaga hutchinsonii ATCC 33406]	13439	33	1(1)	1(1)	0.25	14%	ABG59062.1	CHU_1795
gi|110282606	thioredoxin [Cytophaga hutchinsonii ATCC 33406]	25860	33	2(1)	2(1)	0.13	10%	ABG60792.1	CHU_3559
gi|110282869	hypothetical protein CHU_3823 [Cytophaga hutchinsonii ATCC 33406]	32376	33	2(2)	2(2)	0.22	6%	ABG61055.1	CHU_3823
gi|110282751	LemA protein [Cytophaga hutchinsonii ATCC 33406]	21640	33	2(1)	2(1)	0.16	12%	ABG60937.1	lemA CHU_3704
gi|110281854	hypothetical protein CHU_2791 [Cytophaga hutchinsonii ATCC 33406]	11891	33	1(1)	1(1)	0.29	14%	ABG60040.1	CHU_2791
gi|110279204	LSU ribosomal protein L34P [Cytophaga hutchinsonii ATCC 33406]	6132	32	1(1)	1(1)	0.59	17%	ABG57390.1	rpmH CHU_0096
gi|110280787	ATP-dependent Clp protease proteolytic subunit ClpP [Cytophaga hutchinsonii ATCC 33406]	25266	32	2(2)	2(2)	0.28	9%	ABG58973.1	clpP CHU_1706
gi|110282890	periplasmic protein involved in polysaccharide export [Cytophaga hutchinsonii ATCC 33406]	29108	32	3(1)	3(1)	0.11	12%	ABG61076.1	CHU_3844
gi|110279818	3-phosphoshikimate 1-carboxyvinyltransferase [Cytophaga hutchinsonii ATCC 33406]	46234	32	3(1)	2(1)	0.07	4%	ABG58004.1	aroA CHU_0717
gi|110282330	triosephosphate isomerase [Cytophaga hutchinsonii ATCC 33406]	27280	32	1(1)	1(1)	0.12	4%	ABG60516.1	tpiA CHU_3277
gi|517155735	50S ribosomal protein L29 [Cytophaga aurantiaca]	6988	32	3(1)	3(1)	0.51	37%	WP_018344553.1
gi|110280459	NADH dehydrogenase subunit J [Cytophaga hutchinsonii ATCC 33406]	18570	32	1(1)	1(1)	0.18	7%	ABG58645.1	nuoJ CHU_1373
gi|110280790	conserved hypothetical protein [Cytophaga hutchinsonii ATCC 33406]	16368	31	3(1)	2(1)	0.21	21%	ABG58976.1	CHU_1709
gi|110282141	acetylornithine deacetylase [Cytophaga hutchinsonii ATCC 33406]	39769	31	2(1)	2(1)	0.08	8%	ABG60327.1	argE CHU_3087
gi|110282244	conserved hypothetical protein [Cytophaga hutchinsonii ATCC 33406]	31734	31	3(1)	3(1)	0.10	13%	ABG60430.1	CHU_3190
gi|110282426	conserved hypothetical protein [Cytophaga hutchinsonii ATCC 33406]	41998	31	1(1)	1(1)	0.08	1%	ABG60612.1	CHU_3376
gi|110282220	SSU ribosomal protein S12P [Cytophaga hutchinsonii ATCC 33406]	15156	31	1(1)	1(1)	0.22	5%	ABG60406.1	rpsL CHU_3166
gi|110279269	aminopeptidase N [Cytophaga hutchinsonii ATCC 33406]	64369	31	2(1)	2(1)	0.05	3%	ABG57455.1	pepN CHU_0163
gi|110281128	conserved hypothetical protein [Cytophaga hutchinsonii ATCC 33406]	50531	31	2(2)	2(2)	0.13	5%	ABG59314.1	CHU_2051
gi|110279242	membrane spanning protein, required for outer membrane integrity [Cytophaga hutchinsonii ATCC 33406]	114363	31	2(1)	2(1)	0.03	2%	ABG57428.1	tolA CHU_0135
gi|110282203	SSU ribosomal protein S14P [Cytophaga hutchinsonii ATCC 33406]	10134	30	5(1)	3(1)	0.34	32%	ABG60389.1	rpsN CHU_3149
gi|517154390	ribonuclease Y [Cytophaga aurantiaca]	59043	30	3(1)	3(1)	0.06	6%	WP_018343208.1
gi|110280663	glutathione peroxidase [Cytophaga hutchinsonii ATCC 33406]	18462	30	2(1)	2(1)	0.18	14%	ABG58849.1	btuE CHU_1579
gi|110281670	CHU large protein [Cytophaga hutchinsonii ATCC 33406]	161593	30	3(1)	3(1)	0.02	2%	ABG59856.1	CHU_2603
gi|110280684	6-phosphofructokinase II [Cytophaga hutchinsonii ATCC 33406]	34212	30	1(1)	1(1)	0.10	2%	ABG58870.1	pfkB CHU_1600
gi|110279557	LSU ribosomal protein L27P [Cytophaga hutchinsonii ATCC 33406]	9494	30	2(1)	1(1)	0.36	13%	ABG57743.1	rpmA CHU_0454
gi|110281499	acetyl-coenzyme A synthetase [Cytophaga hutchinsonii ATCC 33406]	70636	30	1(1)	1(1)	0.05	1%	ABG59685.1	acsA CHU_2429
gi|110281487	glutamine-dependent NAD(+) synthetase [Cytophaga hutchinsonii ATCC 33406]	71563	29	2(1)	2(1)	0.05	3%	ABG59673.1	nadE CHU_2417
gi|110281508	pyridine nucleotide transhydrogenase, alpha subunit [Cytophaga hutchinsonii ATCC 33406]	42166	29	1(1)	1(1)	0.08	3%	ABG59694.1	pntA CHU_2439
gi|110280342	amino acid/amide ABC transporter membrane protein 1, HAAT family [Cytophaga hutchinsonii ATCC 33406]	59405	29	3(1)	2(1)	0.06	4%	ABG58528.1	livH CHU_1256
gi|110279305	conserved hypothetical protein [Cytophaga hutchinsonii ATCC 33406]	29917	29	2(1)	2(1)	0.11	10%	ABG57491.1	CHU_0199
gi|110281535	signal peptide peptidase A, Serine peptidase, MEROPS family S49 [Cytophaga hutchinsonii ATCC 33406]	64457	29	1(1)	1(1)	0.05	1%	ABG59721.1	sppA CHU_2467
gi|110279405	mannose-1-phosphate guanylyltransferase (GDP) [Cytophaga hutchinsonii ATCC 33406]	40896	29	2(1)	2(1)	0.08	10%	ABG57591.1	manC CHU_0300
gi|1590901541	copper-translocating P-type ATPase [Cytophaga sp. DMA-K-7a]	80516	28	4(1)	1(1)	0.04	1%	TDB62308.1
gi|110280880	hypothetical protein CHU_1799 [Cytophaga hutchinsonii ATCC 33406]	82777	28	2(2)	2(2)	0.08	4%	ABG59066.1	CHU_1799
gi|110281809	UDP-N-acetylmuramoylalanyl-D-glutamate--2,6-diaminopimelate ligase [Cytophaga hutchinsonii ATCC 33406]	53702	28	2(1)	2(1)	0.06	4%	ABG59995.1	murE CHU_2745
gi|110282138	peptidyl-prolyl cis-trans isomerase C (rotamase C) [Cytophaga hutchinsonii ATCC 33406]	14335	28	2(1)	2(1)	0.24	15%	ABG60324.1	ppiC CHU_3084
gi|110279556	LSU ribosomal protein L21P [Cytophaga hutchinsonii ATCC 33406]	11359	28	1(1)	1(1)	0.30	7%	ABG57742.1	rplU CHU_0453
gi|110282777	hypothetical protein CHU_3730 [Cytophaga hutchinsonii ATCC 33406]	18061	27	2(1)	2(1)	0.19	11%	ABG60963.1	CHU_3730
gi|110279473	chorismate synthase [Cytophaga hutchinsonii ATCC 33406]	39561	27	2(1)	2(1)	0.08	6%	ABG57659.1	aroC CHU_0369
gi|110281679	amidophosphoribosyltransferase [Cytophaga hutchinsonii ATCC 33406]	72514	27	2(1)	2(1)	0.05	3%	ABG59865.1	purF CHU_2612
gi|110281189	conserved hypothetical protein [Cytophaga hutchinsonii ATCC 33406]	24768	27	2(1)	2(1)	0.14	12%	ABG59375.1	CHU_2112
gi|110280533	thioredoxin family protein [Cytophaga hutchinsonii ATCC 33406]	44331	27	1(1)	1(1)	0.07	3%	ABG58719.1	ccmG CHU_1448
gi|110280282	conserved hypothetical protein [Cytophaga hutchinsonii ATCC 33406]	201694	26	7(1)	6(1)	0.02	4%	ABG58468.1	CHU_1193
gi|110282793	acetolactate synthase, large subunit [Cytophaga hutchinsonii ATCC 33406]	64309	26	3(1)	3(1)	0.05	4%	ABG60979.1	ilvB CHU_3746
gi|110282792	dihydroxyacid dehydratase [Cytophaga hutchinsonii ATCC 33406]	60151	26	6(1)	5(1)	0.05	12%	ABG60978.1	ilvD CHU_3745
gi|110281913	possible heavy metal membrane efflux protein [Cytophaga hutchinsonii ATCC 33406]	26241	26	2(2)	1(1)	0.13	4%	ABG60099.1	CHU_2851
gi|110282362	IMP cyclohydrolase / phosphoribosylaminoimidazolecarboxamide formyltransferase [Cytophaga hutchinsonii ATCC 33406]	55728	26	1(1)	1(1)	0.06	1%	ABG60548.1	purH CHU_3309
gi|110279461	phosphatidylserine decarboxylase [Cytophaga hutchinsonii ATCC 33406]	25360	26	2(1)	2(1)	0.13	12%	ABG57647.1	psd CHU_0357
gi|110279749	LSU ribosomal protein L28P [Cytophaga hutchinsonii ATCC 33406]	9025	26	2(1)	2(1)	0.39	20%	ABG57935.1	rpmB CHU_0648
gi|110282065	pirin-related protein [Cytophaga hutchinsonii ATCC 33406]	27797	25	2(1)	1(1)	0.12	7%	ABG60251.1	CHU_3010
gi|110282212	SSU ribosomal protein S19P [Cytophaga hutchinsonii ATCC 33406]	10092	25	2(1)	2(1)	0.34	24%	ABG60398.1	rpsS CHU_3158
gi|110279494	3-oxoacyl-[acyl-carrier-protein] synthase III [Cytophaga hutchinsonii ATCC 33406]	43277	25	2(1)	2(1)	0.08	6%	ABG57680.1	fabH CHU_0390
gi|110282551	conserved hypothetical protein [Cytophaga hutchinsonii ATCC 33406]	59308	25	7(1)	6(1)	0.06	11%	ABG60737.1	CHU_3504
gi|110279842	lysine--tRNA ligase [Cytophaga hutchinsonii ATCC 33406]	66104	25	6(1)	5(1)	0.05	9%	ABG58028.1	lysU lysS CHU_0741
gi|110280782	adenylosuccinate synthase [Cytophaga hutchinsonii ATCC 33406]	48066	25	2(1)	2(1)	0.07	5%	ABG58968.1	purA CHU_1701
gi|110282583	possible outer membrane protein [Cytophaga hutchinsonii ATCC 33406]	56783	24	1(1)	1(1)	0.06	1%	ABG60769.1	yiaD CHU_3536
gi|110282223	DNA-directed RNA polymerase subunit beta [Cytophaga hutchinsonii ATCC 33406]	145598	24	10(1)	8(1)	0.02	6%	ABG60409.1	rpoB CHU_3169
gi|110279452	conserved hypothetical protein [Cytophaga hutchinsonii ATCC 33406]	14959	24	1(1)	1(1)	0.23	8%	ABG57638.1	CHU_0348
gi|110280086	phosphoserine aminotransferase [Cytophaga hutchinsonii ATCC 33406]	40589	24	3(1)	3(1)	0.08	9%	ABG58272.1	serC CHU_0995
gi|110281451	CHU large protein; candidate xylanase, CBM9 module, Glycoside Hydrolase Family 11 protein [Cytophaga hutchinsonii ATCC 33406]	120498	24	1(1)	1(1)	0.03	0%	ABG59637.1	CHU_2379
gi|110279717	hypothetical protein CHU_0616 [Cytophaga hutchinsonii ATCC 33406]	31435	24	1(1)	1(1)	0.11	3%	ABG57903.1	CHU_0616
gi|517154288	carboxypeptidase-like regulatory domain-containing protein [Cytophaga aurantiaca]	98976	24	3(1)	3(1)	0.03	3%	WP_018343106.1 (click to see this obsolete version)
gi|110282642	long-chain-fatty-acid--CoA ligase (acyl-CoA synthetase) [Cytophaga hutchinsonii ATCC 33406]	66696	24	2(1)	2(1)	0.10	5%	ABG60828.1	fadD CHU_3595
gi|110281788	alkyl hydroperoxide reductase, subunit C [Cytophaga hutchinsonii ATCC 33406]	23143	24	2(1)	2(1)	0.15	11%	ABG59974.1	ahpC CHU_2724
gi|110280370	hypothetical protein CHU_1284 [Cytophaga hutchinsonii ATCC 33406]	15985	23	2(1)	2(1)	0.21	12%	ABG58556.1	CHU_1284
gi|110279302	inosine-5'-monophosphate dehydrogenase [Cytophaga hutchinsonii ATCC 33406]	53441	23	3(1)	3(1)	0.06	7%	ABG57488.1	guaB CHU_0196
gi|110279135	allosteric NADP-dependent malic enzyme [Cytophaga hutchinsonii ATCC 33406]	82609	23	1(1)	1(1)	0.04	1%	ABG57321.1	maeB CHU_0027
gi|110279140	aminopeptidase [Cytophaga hutchinsonii ATCC 33406]	43613	23	4(1)	3(1)	0.08	9%	ABG57326.1	iap CHU_0032
gi|110281656	3-deoxy-D-manno-octulosonic acid (KDO) 8-phosphate synthase [Cytophaga hutchinsonii ATCC 33406]	29444	23	1(1)	1(1)	0.11	4%	ABG59842.1	kdsA CHU_2589
gi|110279404	conserved hypothetical protein [Cytophaga hutchinsonii ATCC 33406]	20312	23	2(1)	1(1)	0.17	6%	ABG57590.1	CHU_0299
gi|110279318	hypothetical protein CHU_0212 [Cytophaga hutchinsonii ATCC 33406]	12771	22	1(1)	1(1)	0.27	7%	ABG57504.1	CHU_0212
gi|110280531	alanyl-tRNA synthetase [Cytophaga hutchinsonii ATCC 33406]	98938	22	3(0)	2(0)	0.03	2%	ABG58717.1	alaS CHU_1446
gi|110281198	SAM-dependent methyltransferase [Cytophaga hutchinsonii ATCC 33406]	40520	22	4(0)	3(0)	0.08	9%	ABG59384.1	CHU_2121
gi|110282821	conserved hypothetical protein, with TPR repeat [Cytophaga hutchinsonii ATCC 33406]	104135	22	5(0)	5(0)	0.03	7%	ABG61007.1	CHU_3775
gi|110282423	glutamyl-tRNA synthetase [Cytophaga hutchinsonii ATCC 33406]	58585	22	3(0)	2(0)	0.06	3%	ABG60609.1	gltX CHU_3373
gi|110281458	penicillin amidase, Cysteine peptidase, MEROPS family C59 [Cytophaga hutchinsonii ATCC 33406]	39187	22	2(1)	2(1)	0.08	7%	ABG59644.1	CHU_2387
gi|110279165	lipoprotein [Cytophaga hutchinsonii ATCC 33406]	19418	22	2(1)	2(1)	0.17	14%	ABG57351.1	nlpC CHU_0057
gi|110280809	hypothetical protein CHU_1728 [Cytophaga hutchinsonii ATCC 33406]	76870	21	1(1)	1(1)	0.04	1%	ABG58995.1	CHU_1728
gi|110282736	ribonuclease G [Cytophaga hutchinsonii ATCC 33406]	61270	21	6(1)	4(1)	0.05	7%	ABG60922.1	cafA CHU_3689
gi|110280224	universal stress protein [Cytophaga hutchinsonii ATCC 33406]	31971	21	1(1)	1(1)	0.10	3%	ABG58410.1	uspA CHU_1135
gi|110282100	DNA recombination protein [Cytophaga hutchinsonii ATCC 33406]	38548	20	2(0)	2(0)	0.09	6%	ABG60286.1	recA CHU_3045
gi|110280751	conserved hypothetical protein [Cytophaga hutchinsonii ATCC 33406]	40860	20	2(1)	2(1)	0.08	6%	ABG58937.1	CHU_1669
gi|110279922	conserved hypothetical protein; LRR-related protein [Cytophaga hutchinsonii ATCC 33406]	57528	17	3(1)	3(1)	0.06	7%	ABG58108.1	CHU_0822
gi|110280764	DNA gyrase subunit A [Cytophaga hutchinsonii ATCC 33406]	96427	17	3(0)	3(0)	0.03	3%	ABG58950.1	gyrA CHU_1682
gi|110280112	glycine dehydrogenase (decarboxylating) alpha subunit / glycine dehydrogenase (decarboxylating) beta subunit [Cytophaga hutchinsonii ATCC 33406]	105707	17	2(1)	2(1)	0.03	1%	ABG58298.1	gcvP CHU_1021
gi|110279883	conserved hypothetical protein; leucine rich repeat protein [Cytophaga hutchinsonii ATCC 33406]	59235	13	1(1)	1(1)	0.06	2%	ABG58069.1	CHU_0782
