# Supplementary material for: Identification of the Type IX Secretion System Component, PorV (CHU_3238), Involved in Secretion and Localization of Proteins in Cytophaga hutchinsonii
Source: Front Microbiol. 2021 Oct 20;12:742673. doi: 10.3389/fmicb.2021.742673 (PMC8564354; doi:10.3389/fmicb.2021.742673)
Supplement: Supplementary file 2 [file Data_Sheet_2.xlsx]

## Sheet: Sheet1
Dataset S2 Identification of the Δ3238 mutant outer membrane proteins by LC-MS/MS
Accession	Description	Mass	Score	Matches	Sequences	emPAI	Coverage	GeneID	Gene names
gi|110282434	hypothetical protein CHU_3384 [Cytophaga hutchinsonii ATCC 33406]	33826	2526	99(73)	19(17)	6.82	60%	ABG60620.1	CHU_3384
gi|110279115	hypothetical protein CHU_0007 [Cytophaga hutchinsonii ATCC 33406]	27426	2046	105(71)	14(13)	6.89	75%	ABG57301.1	CHU_0007
gi|110279160	serine protease [Cytophaga hutchinsonii ATCC 33406]	51808	1901	87(63)	23(20)	5.35	65%	ABG57346.1	degQ CHU_0052
gi|110281073	conserved hypothetical protein [Cytophaga hutchinsonii ATCC 33406]	29638	1743	68(50)	15(14)	6.55	67%	ABG59259.1	CHU_1993
gi|110282082	hypothetical protein CHU_3027 [Cytophaga hutchinsonii ATCC 33406]	34250	1715	78(57)	16(16)	9.05	52%	ABG60268.1	CHU_3027
gi|110279689	hypothetical protein CHU_0588 [Cytophaga hutchinsonii ATCC 33406]	27829	1373	76(41)	14(12)	5.82	63%	ABG57875.1	CHU_0588
gi|110282779	conserved hypothetical protein; possible outer membrane protein [Cytophaga hutchinsonii ATCC 33406]	44109	1232	54(38)	13(13)	2.42	47%	ABG60965.1	CHU_3732
gi|110280339	conserved hypothetical protein [Cytophaga hutchinsonii ATCC 33406]	50033	1097	56(40)	18(13)	2.58	37%	ABG58525.1	CHU_1253
gi|110281016	hypothetical protein CHU_1936 [Cytophaga hutchinsonii ATCC 33406]	24379	1054	50(34)	10(10)	3.66	57%	ABG59202.1	CHU_1936
gi|110282484	conserved hypothetical protein [Cytophaga hutchinsonii ATCC 33406]	35547	1031	49(35)	13(11)	3.17	47%	ABG60670.1	CHU_3434
gi|110281869	outer membrane efflux protein/ immunoreative antigen [Cytophaga hutchinsonii ATCC 33406]	50026	936	38(27)	21(19)	2.82	65%	ABG60055.1	CHU_2807
gi|110280341	amino acid/amide ABC transporter substrate-binding protein, HAAT family [Cytophaga hutchinsonii ATCC 33406]	49645	819	37(27)	16(16)	3.12	50%	ABG58527.1	livG CHU_1255
gi|110281923	outer membrane protein [Cytophaga hutchinsonii ATCC 33406]	49777	812	47(35)	17(14)	1.98	32%	ABG60109.1	CHU_2861
gi|754528947	tetratricopeptide repeat protein [Cytophaga hutchinsonii]	60048	752	39(28)	23(20)	2.06	49%	WP_041932320.1
gi|110281930	conserved hypothetical protein [Cytophaga hutchinsonii ATCC 33406]	32532	728	36(27)	11(10)	3.74	43%	ABG60116.1	CHU_2868
gi|110280820	hypothetical protein CHU_1739 [Cytophaga hutchinsonii ATCC 33406]	30092	709	31(23)	13(11)	3.82	61%	ABG59006.1	CHU_1739
gi|110280363	hypothetical protein CHU_1277 [Cytophaga hutchinsonii ATCC 33406]	65416	682	37(29)	23(21)	1.94	54%	ABG58549.1	CHU_1277
gi|110279353	hypothetical protein CHU_0247 [Cytophaga hutchinsonii ATCC 33406]	26013	664	25(19)	11(11)	3.81	72%	ABG57539.1	CHU_0247
gi|110281330	conserved hypothetical protein [Cytophaga hutchinsonii ATCC 33406]	24797	662	28(22)	6(6)	1.75	38%	ABG59516.1	CHU_2253
gi|110279276	conserved hypothetical protein [Cytophaga hutchinsonii ATCC 33406]	38907	606	26(20)	11(10)	1.66	52%	ABG57462.1	CHU_0170
gi|110282737	hypothetical protein CHU_3690 [Cytophaga hutchinsonii ATCC 33406]	24160	599	18(13)	7(7)	1.47	44%	ABG60923.1	CHU_3690
gi|110282629	conserved hypothetical protein [Cytophaga hutchinsonii ATCC 33406]	26211	590	26(21)	8(7)	2.32	52%	ABG60815.1	CHU_3582
gi|110280899	hypothetical protein CHU_1818 [Cytophaga hutchinsonii ATCC 33406]	24750	583	23(18)	5(5)	1.14	34%	ABG59085.1	CHU_1818
gi|110282061	periplasmic serine protease [Cytophaga hutchinsonii ATCC 33406]	50583	567	21(17)	12(12)	1.42	36%	ABG60247.1	htrA CHU_3006
gi|110282046	conserved hypothetical protein [Cytophaga hutchinsonii ATCC 33406]	38503	566	28(21)	16(13)	2.17	50%	ABG60232.1	CHU_2991
gi|110279279	gliding motility-related protein [Cytophaga hutchinsonii ATCC 33406]	56500	549	27(18)	13(9)	0.66	32%	ABG57465.1	gldM CHU_0173
gi|110281405	conserved hypothetical protein [Cytophaga hutchinsonii ATCC 33406]	22319	529	31(20)	6(5)	4.36	33%	ABG59591.1	CHU_2333
gi|110279888	conserved hypothetical protein; possible heat shock protein [Cytophaga hutchinsonii ATCC 33406]	18302	516	24(19)	7(7)	4.42	48%	ABG58074.1	CHU_0787
gi|110281904	conserved hypothetical protein, with LysM-repeats [Cytophaga hutchinsonii ATCC 33406]	41277	515	33(23)	21(18)	3.32	53%	ABG60090.1	CHU_2842
gi|110279439	hypothetical protein CHU_0335 [Cytophaga hutchinsonii ATCC 33406]	62455	487	27(21)	17(14)	1.16	37%	ABG57625.1	CHU_0335
gi|110279277	gliding motility-related protein [Cytophaga hutchinsonii ATCC 33406]	39677	483	20(16)	9(8)	0.90	27%	ABG57463.1	gldK CHU_0171
gi|110279241	possible thiol-disulfide isomerase [Cytophaga hutchinsonii ATCC 33406]	55233	479	30(16)	17(13)	1.25	38%	ABG57427.1	CHU_0134
gi|110279447	hypothetical protein CHU_0343 [Cytophaga hutchinsonii ATCC 33406]	22995	468	23(13)	11(8)	1.97	68%	ABG57633.1	CHU_0343
gi|110281698	hypothetical protein CHU_2632 [Cytophaga hutchinsonii ATCC 33406]	53009	450	20(13)	11(7)	0.94	36%	ABG59884.1	CHU_2632
gi|110280936	hypothetical protein CHU_1856 [Cytophaga hutchinsonii ATCC 33406]	23710	445	17(13)	8(8)	2.27	44%	ABG59122.1	CHU_1856
gi|110280652	conserved hypothetical protein [Cytophaga hutchinsonii ATCC 33406]	39140	439	23(15)	14(11)	1.65	50%	ABG58838.1	CHU_1567
gi|517155610	hypothetical protein [Cytophaga aurantiaca]	34449	428	17(12)	5(3)	0.74	15%	WP_018344428.1
gi|110279383	conserved hypothetical protein [Cytophaga hutchinsonii ATCC 33406]	54040	425	26(18)	16(13)	1.43	42%	ABG57569.1	CHU_0278
gi|110282099	conserved hypothetical protein [Cytophaga hutchinsonii ATCC 33406]	31107	422	32(18)	14(12)	2.75	55%	ABG60285.1	CHU_3044
gi|110282616	SPFH domain, Band 7 family protein [Cytophaga hutchinsonii ATCC 33406]	28905	417	24(14)	12(9)	2.32	55%	ABG60802.1	CHU_3569
gi|110279364	hypothetical protein CHU_0258 [Cytophaga hutchinsonii ATCC 33406]	44579	408	22(12)	9(6)	0.53	29%	ABG57550.1	CHU_0258
gi|110279623	conserved hypothetical protein [Cytophaga hutchinsonii ATCC 33406]	29174	403	19(12)	7(6)	1.64	33%	ABG57809.1	CHU_0522
gi|110282281	redoxin family protein [Cytophaga hutchinsonii ATCC 33406]	34224	402	21(15)	12(10)	2.04	52%	ABG60467.1	CHU_3227
gi|110281015	hypothetical protein CHU_1935 [Cytophaga hutchinsonii ATCC 33406]	26284	399	21(18)	6(6)	1.60	27%	ABG59201.1	CHU_1935
gi|110279298	possible peptidyl-prolyl cis-trans isomerase [Cytophaga hutchinsonii ATCC 33406]	88254	394	19(13)	13(10)	0.44	20%	ABG57484.1	CHU_0192
gi|110281764	gliding motility-related protein; possible outer membrane protein [Cytophaga hutchinsonii ATCC 33406]	24803	392	18(13)	11(8)	2.55	48%	ABG59950.1	CHU_2699
gi|110280604	hypothetical protein CHU_1519 [Cytophaga hutchinsonii ATCC 33406]	23686	388	23(15)	6(5)	1.88	36%	ABG58790.1	CHU_1519
gi|110281040	conserved hypothetical protein [Cytophaga hutchinsonii ATCC 33406]	35722	382	15(13)	9(9)	1.43	36%	ABG59226.1	CHU_1960
gi|110280624	probable integral outer membrane protein [Cytophaga hutchinsonii ATCC 33406]	60806	381	20(13)	14(9)	0.69	31%	ABG58810.1	CHU_1539
gi|110282229	translation elongation factor 1A (EF-1A/EF-Tu) [Cytophaga hutchinsonii ATCC 33406]	43108	378	18(14)	11(9)	1.09	36%	ABG60415.1	tuf CHU_3175
gi|110279486	conserved hypothetical protein [Cytophaga hutchinsonii ATCC 33406]	19361	378	13(11)	6(5)	1.23	37%	ABG57672.1	CHU_0382
gi|110282395	protease, S41 family [Cytophaga hutchinsonii ATCC 33406]	38115	378	10(8)	7(6)	0.95	29%	ABG60581.1	CHU_3345
gi|110281774	PorT-related protein [Cytophaga hutchinsonii ATCC 33406]	25777	367	17(11)	8(7)	2.00	45%	ABG59960.1	CHU_2709
gi|110280644	conserved hypothetical protein [Cytophaga hutchinsonii ATCC 33406]	39651	359	14(13)	9(8)	1.23	34%	ABG58830.1	CHU_1559
gi|110282533	conserved hypothetical protein [Cytophaga hutchinsonii ATCC 33406]	20506	358	21(16)	9(9)	5.16	59%	ABG60719.1	CHU_3486
gi|110282541	possible gliding motility-related protein; possible serine kinase [Cytophaga hutchinsonii ATCC 33406]	45013	352	19(14)	9(7)	0.89	32%	ABG60727.1	gldJ CHU_3494
gi|110282686	conserved hypothetical protein [Cytophaga hutchinsonii ATCC 33406]	39632	349	18(11)	10(8)	1.06	37%	ABG60872.1	CHU_3639
gi|110281294	conserved hypothetical protein [Cytophaga hutchinsonii ATCC 33406]	49183	345	20(15)	12(10)	0.91	36%	ABG59480.1	CHU_2217
gi|110280013	hypothetical protein CHU_0918 [Cytophaga hutchinsonii ATCC 33406]	35653	342	13(11)	6(6)	0.71	31%	ABG58199.1	CHU_0918
gi|110280366	non-processive endocellulase [Cytophaga hutchinsonii ATCC 33406]	63390	341	19(13)	13(10)	0.74	32%	ABG58552.1	cel CHU_1280
gi|110282545	oligopeptide ABC transporter, solute-binding protein [Cytophaga hutchinsonii ATCC 33406]	66244	341	24(16)	18(13)	0.88	33%	ABG60731.1	oppA CHU_3498
gi|110279889	conserved hypothetical protein [Cytophaga hutchinsonii ATCC 33406]	35851	329	16(10)	10(8)	1.22	37%	ABG58075.1	CHU_0788
gi|110281357	hypothetical protein CHU_2282 [Cytophaga hutchinsonii ATCC 33406]	29655	328	15(10)	4(3)	0.53	37%	ABG59543.1	CHU_2282
gi|110281617	hypothetical protein CHU_2550 [Cytophaga hutchinsonii ATCC 33406]	27358	328	12(10)	5(4)	1.00	33%	ABG59803.1	CHU_2550
gi|110280117	conserved hypothetical protein [Cytophaga hutchinsonii ATCC 33406]	43259	319	15(11)	12(10)	1.09	36%	ABG58303.1	CHU_1026
gi|110281814	DNA-binding protein HU-beta [Cytophaga hutchinsonii ATCC 33406]	9581	316	13(8)	5(4)	3.73	42%	ABG60000.1	hupB CHU_2750
gi|110280958	conserved hypothetical protein [Cytophaga hutchinsonii ATCC 33406]	35377	311	18(16)	8(8)	1.45	27%	ABG59144.1	CHU_1878
gi|110282518	hypothetical protein CHU_3470 [Cytophaga hutchinsonii ATCC 33406]	35704	309	17(11)	7(7)	1.03	27%	ABG60704.1	CHU_3470
gi|110280970	possible Zn-dependent protease [Cytophaga hutchinsonii ATCC 33406]	30164	299	11(9)	7(6)	1.56	40%	ABG59156.1	CHU_1890
gi|110282242	hypothetical protein CHU_3188 [Cytophaga hutchinsonii ATCC 33406]	28172	288	17(8)	7(5)	0.75	36%	ABG60428.1	CHU_3188
gi|110282685	hypothetical protein CHU_3638 [Cytophaga hutchinsonii ATCC 33406]	34282	287	13(10)	8(7)	0.91	32%	ABG60871.1	CHU_3638
gi|110279206	C-terminal processing peptidase-3, Serine peptidase, MEROPS family S41A [Cytophaga hutchinsonii ATCC 33406]	61353	286	13(9)	11(8)	0.52	25%	ABG57392.1	prc CHU_0098
gi|110280691	outer membrane protein, TonB-dependent receptor [Cytophaga hutchinsonii ATCC 33406]	73494	285	21(15)	16(14)	0.84	29%	ABG58877.1	CHU_1607
gi|110282396	hypothetical protein CHU_3346 [Cytophaga hutchinsonii ATCC 33406]	32865	285	15(10)	9(6)	0.96	40%	ABG60582.1	CHU_3346
gi|110279448	conserved hypothetical protein [Cytophaga hutchinsonii ATCC 33406]	95666	284	14(10)	11(9)	0.40	20%	ABG57634.1	CHU_0344
gi|110280693	conserved hypothetical protein; possible surface layer protein [Cytophaga hutchinsonii ATCC 33406]	38252	282	18(10)	10(7)	0.79	34%	ABG58879.1	CHU_1609
gi|110279767	imelysin, Metallo peptidase, MEROPS family M75 [Cytophaga hutchinsonii ATCC 33406]	45016	280	19(11)	9(7)	0.76	37%	ABG57953.1	CHU_0666
gi|110279261	ATPase involved in DNA repair; chromosome segregation ATPase [Cytophaga hutchinsonii ATCC 33406]	33205	275	7(6)	2(2)	0.33	9%	ABG57447.1	CHU_0155
gi|110280166	CHU large protein; candidate b-glycosidase, glycoside hydrolase family 8 protein [Cytophaga hutchinsonii ATCC 33406]	274822	274	16(12)	12(10)	0.13	6%	ABG58352.1	CHU_1075
gi|110279232	outer membrane protein, peptidoglycan-associated lipoprotein [Cytophaga hutchinsonii ATCC 33406]	74064	269	16(9)	13(8)	0.41	23%	ABG57418.1	pal CHU_0125
gi|110282459	hypothetical protein CHU_3409 [Cytophaga hutchinsonii ATCC 33406]	37641	266	14(11)	5(5)	0.80	19%	ABG60645.1	CHU_3409
gi|110281967	conserved hypothetical protein [Cytophaga hutchinsonii ATCC 33406]	16526	262	17(10)	4(4)	2.06	35%	ABG60153.1	CHU_2911
gi|110280364	hypothetical protein CHU_1278 [Cytophaga hutchinsonii ATCC 33406]	41914	261	12(8)	8(6)	0.58	28%	ABG58550.1	CHU_1278
gi|110282460	conserved hypothetical protein [Cytophaga hutchinsonii ATCC 33406]	26065	260	12(7)	4(4)	1.06	27%	ABG60646.1	CHU_3410
gi|110279731	conserved hypothetical protein [Cytophaga hutchinsonii ATCC 33406]	40493	258	12(7)	7(4)	0.48	24%	ABG57917.1	CHU_0630
gi|110282098	thioredoxin family protein [Cytophaga hutchinsonii ATCC 33406]	48429	257	19(11)	12(7)	0.69	40%	ABG60284.1	CHU_3043
gi|110281010	conserved hypothetical protein [Cytophaga hutchinsonii ATCC 33406]	21446	256	9(9)	5(5)	1.77	31%	ABG59196.1	CHU_1930
gi|110280694	hypothetical protein CHU_1610 [Cytophaga hutchinsonii ATCC 33406]	25423	254	12(9)	7(7)	1.68	34%	ABG58880.1	CHU_1610
gi|110281695	outer membrane protein, OmpA family [Cytophaga hutchinsonii ATCC 33406]	36085	254	15(9)	9(7)	1.21	30%	ABG59881.1	ompA CHU_2629
gi|110282072	TPR repeat protein [Cytophaga hutchinsonii ATCC 33406]	31359	252	11(8)	8(7)	1.02	33%	ABG60258.1	CHU_3017
gi|110282075	malate dehydrogenase (NAD) [Cytophaga hutchinsonii ATCC 33406]	33615	251	12(7)	7(5)	0.60	32%	ABG60261.1	mdh CHU_3020
gi|110280028	amino acid/amide ABC transporter substrate-binding protein, HAAT family [Cytophaga hutchinsonii ATCC 33406]	66894	249	12(10)	10(9)	0.61	23%	ABG58214.1	CHU_0935
gi|110279718	outer membrane protein [Cytophaga hutchinsonii ATCC 33406]	89926	247	20(10)	16(9)	0.38	24%	ABG57904.1	CHU_0617
gi|110282088	serine protease [Cytophaga hutchinsonii ATCC 33406]	58077	246	15(7)	7(6)	0.39	19%	ABG60274.1	CHU_3033
gi|110279573	b-N-acetylglucosaminidase, glycoside hydrolase family 3 protein [Cytophaga hutchinsonii ATCC 33406]	43022	241	12(8)	8(6)	0.81	23%	ABG57759.1	nagZ CHU_0470
gi|110280317	zinc protease [Cytophaga hutchinsonii ATCC 33406]	110678	239	16(8)	15(8)	0.26	20%	ABG58503.1	pqqL CHU_1230
gi|110282427	hypothetical protein CHU_3377 [Cytophaga hutchinsonii ATCC 33406]	24817	233	11(11)	5(5)	1.13	32%	ABG60613.1	CHU_3377
gi|110279280	gliding related protein; possible gldN and/or gldO [Cytophaga hutchinsonii ATCC 33406]	33302	226	16(10)	10(6)	0.94	40%	ABG57466.1	CHU_0174
gi|110282069	conserved hypothetical protein [Cytophaga hutchinsonii ATCC 33406]	34267	224	13(8)	10(6)	0.74	26%	ABG60255.1	CHU_3014
gi|110279934	CHU large protein [Cytophaga hutchinsonii ATCC 33406]	95115	223	5(3)	3(2)	0.07	5%	ABG58120.1	CHU_0834
gi|110282862	hypothetical protein CHU_3816 [Cytophaga hutchinsonii ATCC 33406]	39399	218	21(14)	10(7)	0.91	32%	ABG61048.1	CHU_3816
gi|110279341	hypothetical protein CHU_0235 [Cytophaga hutchinsonii ATCC 33406]	29405	217	12(6)	7(4)	0.71	39%	ABG57527.1	CHU_0235
gi|110282760	hypothetical protein CHU_3713 [Cytophaga hutchinsonii ATCC 33406]	57991	217	8(8)	8(8)	0.56	17%	ABG60946.1	CHU_3713
gi|110282699	FKBP-type peptidyl-prolyl cis-trans isomerase (rotamase) [Cytophaga hutchinsonii ATCC 33406]	33073	212	16(10)	11(8)	1.36	38%	ABG60885.1	CHU_3652
gi|110280623	conserved hypothetical protein, with TPR repeat [Cytophaga hutchinsonii ATCC 33406]	116626	206	23(12)	22(12)	0.39	26%	ABG58809.1	CHU_1538
gi|110280365	hypothetical protein CHU_1279 [Cytophaga hutchinsonii ATCC 33406]	42737	205	13(9)	8(7)	0.68	24%	ABG58551.1	CHU_1279
gi|110279630	conserved hypothetical protein [Cytophaga hutchinsonii ATCC 33406]	32313	203	14(8)	9(7)	0.98	43%	ABG57816.1	CHU_0529
gi|110281133	hypothetical protein CHU_2056 [Cytophaga hutchinsonii ATCC 33406]	21910	203	7(4)	4(3)	0.77	33%	ABG59319.1	CHU_2056
gi|110281513	conserved hypothetical protein [Cytophaga hutchinsonii ATCC 33406]	17615	203	10(9)	6(5)	2.41	58%	ABG59699.1	CHU_2444
gi|110282597	outer membrane protein [Cytophaga hutchinsonii ATCC 33406]	22807	200	11(8)	5(5)	1.28	22%	ABG60783.1	CHU_3550
gi|110282355	conserved hypothetical protein; possible surface antigen [Cytophaga hutchinsonii ATCC 33406]	84576	200	9(7)	6(5)	0.21	9%	ABG60541.1	CHU_3302
gi|110281180	endoglucanase, glycoside hydrolase family 5 protein [Cytophaga hutchinsonii ATCC 33406]	38979	198	8(6)	6(6)	0.63	31%	ABG59366.1	cel CHU_2103
gi|110279155	hypothetical protein CHU_0047 [Cytophaga hutchinsonii ATCC 33406]	18616	197	14(9)	4(4)	1.30	32%	ABG57341.1	CHU_0047
gi|110280984	conserved hypothetical protein [Cytophaga hutchinsonii ATCC 33406]	39566	197	14(9)	9(5)	0.62	36%	ABG59170.1	CHU_1904
gi|110281672	hypothetical protein CHU_2605 [Cytophaga hutchinsonii ATCC 33406]	38379	194	14(7)	8(5)	0.51	33%	ABG59858.1	CHU_2605
gi|110280914	conserved hypothetical protein [Cytophaga hutchinsonii ATCC 33406]	17577	194	10(6)	4(3)	0.70	40%	ABG59100.1	CHU_1833
gi|110279130	hypothetical protein CHU_0022 [Cytophaga hutchinsonii ATCC 33406]	29817	193	11(5)	7(4)	1.33	32%	ABG57316.1	CHU_0022
gi|110279673	conserved hypothetical protein; possible PAP2 superfamily protein [Cytophaga hutchinsonii ATCC 33406]	27076	192	7(5)	5(4)	0.59	34%	ABG57859.1	CHU_0572
gi|110279887	hypothetical protein CHU_0786 [Cytophaga hutchinsonii ATCC 33406]	60405	191	11(7)	10(6)	0.37	27%	ABG58073.1	CHU_0786
gi|110282758	hypothetical protein CHU_3711 [Cytophaga hutchinsonii ATCC 33406]	26843	184	15(7)	6(5)	0.80	21%	ABG60944.1	CHU_3711
gi|110281264	hypothetical protein CHU_2187 [Cytophaga hutchinsonii ATCC 33406]	21278	181	8(7)	4(4)	1.08	30%	ABG59450.1	CHU_2187
gi|110282324	conserved hypothetical protein [Cytophaga hutchinsonii ATCC 33406]	52042	179	13(8)	12(8)	0.74	37%	ABG60510.1	CHU_3271
gi|110280116	hypothetical protein CHU_1025 [Cytophaga hutchinsonii ATCC 33406]	41450	178	6(6)	4(4)	0.47	15%	ABG58302.1	CHU_1025
gi|110281539	conserved hypothetical protein [Cytophaga hutchinsonii ATCC 33406]	92289	175	10(5)	8(5)	0.19	12%	ABG59725.1	CHU_2471
gi|110282219	SSU ribosomal protein S7P [Cytophaga hutchinsonii ATCC 33406]	17557	174	8(6)	6(4)	1.02	45%	ABG60405.1	rpsG CHU_3165
gi|110281311	hypothetical protein CHU_2234 [Cytophaga hutchinsonii ATCC 33406]	28821	171	8(3)	5(3)	0.55	36%	ABG59497.1	CHU_2234
gi|110280779	hypothetical protein CHU_1697 [Cytophaga hutchinsonii ATCC 33406]	30532	171	12(9)	7(6)	0.86	35%	ABG58965.1	CHU_1697
gi|110282433	hypothetical protein CHU_3383 [Cytophaga hutchinsonii ATCC 33406]	35545	171	9(7)	6(5)	0.56	27%	ABG60619.1	CHU_3383
gi|110282287	WD-40 repeat-containing protein [Cytophaga hutchinsonii ATCC 33406]	119041	168	12(4)	11(4)	0.11	13%	ABG60473.1	CHU_3233
gi|110280197	CHU large protein; endoglucanase, glycoside hydrolase family 5 protein [Cytophaga hutchinsonii ATCC 33406]	136177	167	8(6)	6(5)	0.13	5%	ABG58383.1	CHU_1107
gi|110282863	conserved hypothetical protein [Cytophaga hutchinsonii ATCC 33406]	47491	165	12(7)	7(5)	0.40	20%	ABG61049.1	CHU_3817
gi|110282042	glyceraldehyde-3-phosphate dehydrogenase [Cytophaga hutchinsonii ATCC 33406]	36124	163	17(8)	10(6)	0.85	41%	ABG60228.1	gapA CHU_2987
gi|110281708	conserved hypothetical protein [Cytophaga hutchinsonii ATCC 33406]	26399	162	5(4)	3(3)	0.61	21%	ABG59894.1	CHU_2642
gi|110282805	hypothetical protein CHU_3758 [Cytophaga hutchinsonii ATCC 33406]	19634	161	7(6)	5(5)	1.20	32%	ABG60991.1	CHU_3758
gi|110280088	dienelactone hydrolase-related protein [Cytophaga hutchinsonii ATCC 33406]	30987	158	12(8)	9(6)	1.04	36%	ABG58274.1	CHU_0997
gi|110282568	long-chain fatty acid transport protein, outer membrane protein [Cytophaga hutchinsonii ATCC 33406]	44493	157	8(7)	7(7)	0.65	25%	ABG60754.1	fadL CHU_3521
gi|110279454	conserved hypothetical protein [Cytophaga hutchinsonii ATCC 33406]	35052	154	12(6)	9(5)	0.88	31%	ABG57640.1	CHU_0350
gi|110281773	hypothetical protein CHU_2708 [Cytophaga hutchinsonii ATCC 33406]	33796	154	3(3)	3(3)	0.32	15%	ABG59959.1	CHU_2708
gi|110280057	hypothetical protein CHU_0966 [Cytophaga hutchinsonii ATCC 33406]	25282	154	8(5)	7(5)	0.86	35%	ABG58243.1	CHU_0966
gi|110280878	hypothetical protein CHU_1797 [Cytophaga hutchinsonii ATCC 33406]	38198	152	6(4)	5(4)	0.39	22%	ABG59064.1	CHU_1797
gi|110279717	hypothetical protein CHU_0616 [Cytophaga hutchinsonii ATCC 33406]	31435	151	6(4)	5(4)	0.50	22%	ABG57903.1	CHU_0616
gi|110279620	conserved hypothetical protein [Cytophaga hutchinsonii ATCC 33406]	29530	150	8(6)	3(2)	0.38	14%	ABG57806.1	CHU_0519
gi|110280362	hypothetical protein CHU_1276 [Cytophaga hutchinsonii ATCC 33406]	85250	147	13(6)	10(5)	0.21	17%	ABG58548.1	CHU_1276
gi|110282741	hypothetical protein CHU_3694 [Cytophaga hutchinsonii ATCC 33406]	41716	147	7(6)	6(5)	0.46	20%	ABG60927.1	CHU_3694
gi|110280753	conserved hypothetical protein [Cytophaga hutchinsonii ATCC 33406]	40419	146	8(6)	5(4)	0.37	21%	ABG58939.1	CHU_1671
gi|110282462	outer membrane protein; probable bacterial surface antigen [Cytophaga hutchinsonii ATCC 33406]	95663	144	10(3)	9(3)	0.14	12%	ABG60648.1	yaeT CHU_3412
gi|110282701	CHU large protein; uncharacterized [Cytophaga hutchinsonii ATCC 33406]	247964	144	10(7)	10(7)	0.10	6%	ABG60887.1	CHU_3654
gi|110279576	conserved hypothetical protein [Cytophaga hutchinsonii ATCC 33406]	36073	144	13(7)	8(6)	0.69	34%	ABG57762.1	CHU_0473
gi|110282486	CHU large protein; uncharacterized [Cytophaga hutchinsonii ATCC 33406]	250861	144	14(6)	10(5)	0.08	6%	ABG60672.1	CHU_3437
gi|110281056	thiol-disulfide isomerase or thioredoxin [Cytophaga hutchinsonii ATCC 33406]	22392	140	3(3)	3(3)	0.52	23%	ABG59242.1	CHU_1976
gi|110280371	conserved hypothetical protein [Cytophaga hutchinsonii ATCC 33406]	17112	139	5(5)	4(4)	1.06	31%	ABG58557.1	CHU_1285
gi|110280062	hypothetical protein CHU_0971 [Cytophaga hutchinsonii ATCC 33406]	20649	139	5(4)	4(4)	0.83	26%	ABG58248.1	CHU_0971
gi|110281854	hypothetical protein CHU_2791 [Cytophaga hutchinsonii ATCC 33406]	11891	139	3(3)	2(2)	0.66	25%	ABG60040.1	CHU_2791
gi|110280815	glutamine synthetase [Cytophaga hutchinsonii ATCC 33406]	38243	138	13(7)	9(7)	0.79	29%	ABG59001.1	glnA CHU_1734
gi|110282122	hypothetical protein CHU_3067 [Cytophaga hutchinsonii ATCC 33406]	22314	136	7(4)	5(3)	0.75	30%	ABG60308.1	CHU_3067
gi|110282864	phosphate ABC transporter substrate-binding protein, PhoT family [Cytophaga hutchinsonii ATCC 33406]	37106	132	14(7)	7(6)	0.67	25%	ABG61050.1	pstS CHU_3818
gi|110282192	SSU ribosomal protein S11P [Cytophaga hutchinsonii ATCC 33406]	14725	131	6(4)	3(3)	0.86	37%	ABG60378.1	rpsK CHU_3138
gi|110279414	hypothetical protein CHU_0309 [Cytophaga hutchinsonii ATCC 33406]	43722	130	5(3)	4(2)	0.16	10%	ABG57600.1	CHU_0309
gi|110282189	LSU ribosomal protein L17P [Cytophaga hutchinsonii ATCC 33406]	17517	127	7(6)	5(5)	1.41	26%	ABG60375.1	rplQ CHU_3135
gi|110279622	conserved hypothetical protein, possibly involved in heme utilization [Cytophaga hutchinsonii ATCC 33406]	76957	127	3(3)	3(3)	0.13	8%	ABG57808.1	CHU_0521
gi|110279415	conserved hypothetical protein [Cytophaga hutchinsonii ATCC 33406]	41211	127	6(4)	5(4)	0.36	18%	ABG57601.1	CHU_0310
gi|110281629	conserved hypothetical protein [Cytophaga hutchinsonii ATCC 33406]	23282	126	3(2)	2(2)	0.31	19%	ABG59815.1	CHU_2562
gi|110280703	hypothetical protein CHU_1620 [Cytophaga hutchinsonii ATCC 33406]	26475	123	5(4)	5(4)	0.61	32%	ABG58889.1	CHU_1620
gi|110280845	hypothetical protein CHU_1764 [Cytophaga hutchinsonii ATCC 33406]	30615	123	3(3)	3(3)	0.36	16%	ABG59031.1	CHU_1764
gi|110279354	hypothetical protein CHU_0248 [Cytophaga hutchinsonii ATCC 33406]	26844	122	7(4)	5(3)	0.42	24%	ABG57540.1	CHU_0248
gi|110282825	hypothetical protein CHU_3779 [Cytophaga hutchinsonii ATCC 33406]	21863	120	6(5)	3(3)	0.53	14%	ABG61011.1	CHU_3779
gi|110282093	SSU ribosomal protein S9P [Cytophaga hutchinsonii ATCC 33406]	14309	120	6(4)	4(3)	0.90	47%	ABG60279.1	rpsI CHU_3038
gi|110282625	conserved hypothetical protein [Cytophaga hutchinsonii ATCC 33406]	34195	120	6(4)	6(4)	0.45	23%	ABG60811.1	CHU_3578
gi|110281231	hypothetical protein CHU_2154 [Cytophaga hutchinsonii ATCC 33406]	20548	119	6(3)	3(2)	0.58	18%	ABG59417.1	CHU_2154
gi|110280666	hypothetical protein CHU_1582 [Cytophaga hutchinsonii ATCC 33406]	25282	119	7(2)	5(2)	0.28	34%	ABG58852.1	CHU_1582
gi|110279596	peptidylprolyl isomerase A (peptidyl-prolyl cis-trans isomerase) [Cytophaga hutchinsonii ATCC 33406]	24118	117	14(10)	5(5)	1.18	25%	ABG57782.1	ppiC CHU_0493
gi|110282560	conserved hypothetical protein [Cytophaga hutchinsonii ATCC 33406]	28445	117	9(5)	5(5)	0.74	25%	ABG60746.1	CHU_3513
gi|110281870	membrane fusion protein; possible cation efflux system protein [Cytophaga hutchinsonii ATCC 33406]	38302	116	10(6)	7(4)	0.51	22%	ABG60056.1	CHU_2808
gi|110282608	gluconolactonase [Cytophaga hutchinsonii ATCC 33406]	37534	116	6(5)	3(3)	0.29	9%	ABG60794.1	pgl CHU_3561
gi|110281088	possible outer membrane protein [Cytophaga hutchinsonii ATCC 33406]	57541	115	9(7)	9(7)	0.48	22%	ABG59274.1	yiaD CHU_2008
gi|110281582	cation efflux system protein/acriflavin resistance protein B family [Cytophaga hutchinsonii ATCC 33406]	41548	115	7(5)	7(5)	0.47	21%	ABG59768.1	acrB CHU_2514
gi|110281416	hypothetical protein CHU_2344 [Cytophaga hutchinsonii ATCC 33406]	19592	115	5(4)	3(2)	0.37	30%	ABG59602.1	CHU_2344
gi|110282246	conserved hypothetical protein [Cytophaga hutchinsonii ATCC 33406]	36103	114	7(4)	6(3)	0.30	17%	ABG60432.1	CHU_3192
gi|110280733	hypothetical protein CHU_1650 [Cytophaga hutchinsonii ATCC 33406]	30302	113	11(4)	9(4)	0.52	40%	ABG58919.1	CHU_1650
gi|110282217	SSU ribosomal protein S10P [Cytophaga hutchinsonii ATCC 33406]	11464	112	5(5)	3(3)	1.20	32%	ABG60403.1	rpsJ CHU_3163
gi|110281100	conserved hypothetical protein [Cytophaga hutchinsonii ATCC 33406]	39490	111	10(6)	8(5)	0.49	25%	ABG59286.1	CHU_2020
gi|110279730	hypothetical protein CHU_0629 [Cytophaga hutchinsonii ATCC 33406]	60826	111	10(7)	9(7)	0.52	20%	ABG57916.1	CHU_0629
gi|110280821	hypothetical protein CHU_1740 [Cytophaga hutchinsonii ATCC 33406]	48255	109	5(3)	4(3)	0.22	12%	ABG59007.1	CHU_1740
gi|110279885	aminotransferase [Cytophaga hutchinsonii ATCC 33406]	43679	108	9(5)	9(5)	0.55	34%	ABG58071.1	aspB CHU_0784
gi|110279267	possible copper transport protein [Cytophaga hutchinsonii ATCC 33406]	161661	106	8(3)	7(3)	0.06	5%	ABG57453.1	cusA CHU_0161
gi|110281583	outer membrane protein [Cytophaga hutchinsonii ATCC 33406]	52034	105	8(4)	7(4)	0.28	16%	ABG59769.1	CHU_2515
gi|110282211	LSU ribosomal protein L22P [Cytophaga hutchinsonii ATCC 33406]	19830	105	5(4)	5(4)	0.87	29%	ABG60397.1	rplV CHU_3157
gi|110280728	LSU ribosomal protein L20P [Cytophaga hutchinsonii ATCC 33406]	13226	105	5(3)	3(2)	0.99	31%	ABG58914.1	rplT CHU_1645
gi|110282692	transglutaminase-like enzyme; cysteine protease [Cytophaga hutchinsonii ATCC 33406]	76115	105	11(4)	10(4)	0.18	17%	ABG60878.1	CHU_3645
gi|110279619	conserved hypothetical protein [Cytophaga hutchinsonii ATCC 33406]	40353	105	7(3)	6(3)	0.27	19%	ABG57805.1	CHU_0517
gi|110282312	CHU large protein; uncharacterized [Cytophaga hutchinsonii ATCC 33406]	231136	104	7(4)	6(4)	0.07	3%	ABG60498.1	CHU_3259
gi|110280634	DNA polymerase III, beta subunit [Cytophaga hutchinsonii ATCC 33406]	41409	104	5(3)	4(2)	0.17	12%	ABG58820.1	dnaN CHU_1549
gi|110279484	hypothetical protein CHU_0380 [Cytophaga hutchinsonii ATCC 33406]	17023	100	4(4)	3(3)	0.72	18%	ABG57670.1	CHU_0380
gi|110280773	possible beta-lactamase [Cytophaga hutchinsonii ATCC 33406]	44612	100	10(5)	8(4)	0.33	22%	ABG58959.1	yfeW CHU_1691
gi|110279580	heat shock protein (chaperone Hsp90) [Cytophaga hutchinsonii ATCC 33406]	68984	98	10(3)	8(3)	0.20	16%	ABG57766.1	htpG CHU_0477
gi|110282883	conserved hypothetical protein [Cytophaga hutchinsonii ATCC 33406]	49928	97	13(3)	7(3)	0.21	19%	ABG61069.1	CHU_3837
gi|110282706	hypothetical protein CHU_3659 [Cytophaga hutchinsonii ATCC 33406]	20472	95	5(4)	4(3)	0.58	22%	ABG60892.1	CHU_3659
gi|110279542	hypothetical protein CHU_0439 [Cytophaga hutchinsonii ATCC 33406]	28342	95	2(2)	2(2)	0.25	12%	ABG57728.1	CHU_0439
gi|110280094	conserved hypothetical protein [Cytophaga hutchinsonii ATCC 33406]	42730	95	10(5)	8(5)	0.45	25%	ABG58280.1	CHU_1003
gi|110279996	UDP-glucose 6-dehydrogenase [Cytophaga hutchinsonii ATCC 33406]	48429	94	4(2)	4(2)	0.22	11%	ABG58182.1	ugd CHU_0901 CHU_3394
gi|110282681	hypothetical protein CHU_3634 [Cytophaga hutchinsonii ATCC 33406]	25689	93	4(3)	3(3)	0.44	19%	ABG60867.1	CHU_3634
gi|110279428	DNAJ-like chaperone; heat shock protein [Cytophaga hutchinsonii ATCC 33406]	24506	92	3(2)	3(2)	0.29	19%	ABG57614.1	dnaJ CHU_0324
gi|110280629	conserved hypothetical protein [Cytophaga hutchinsonii ATCC 33406]	21350	91	3(2)	3(2)	0.34	17%	ABG58815.1	CHU_1544
gi|110281745	probable outer membrane lipoprotein P61 [Cytophaga hutchinsonii ATCC 33406]	65518	91	7(4)	6(4)	0.28	14%	ABG59931.1	CHU_2679
gi|110281221	hypothetical protein CHU_2144 [Cytophaga hutchinsonii ATCC 33406]	27777	91	2(2)	2(2)	0.25	12%	ABG59407.1	CHU_2144
gi|110279942	probable polysaccharide export protein [Cytophaga hutchinsonii ATCC 33406]	28345	90	7(4)	3(3)	0.40	20%	ABG58128.1	wza CHU_0845
gi|110279227	LSU ribosomal protein L19P [Cytophaga hutchinsonii ATCC 33406]	13929	89	5(2)	4(2)	0.55	29%	ABG57413.1	rplS CHU_0120
gi|110282210	SSU ribosomal protein S3P [Cytophaga hutchinsonii ATCC 33406]	27744	89	3(2)	2(1)	0.25	18%	ABG60396.1	rpsC CHU_3156
gi|110282693	hypothetical protein CHU_3646 [Cytophaga hutchinsonii ATCC 33406]	82943	89	8(4)	8(4)	0.17	12%	ABG60879.1	CHU_3646
gi|110282426	conserved hypothetical protein [Cytophaga hutchinsonii ATCC 33406]	41998	89	3(2)	3(2)	0.16	7%	ABG60612.1	CHU_3376
gi|110282268	conserved hypothetical protein [Cytophaga hutchinsonii ATCC 33406]	52219	89	4(2)	4(2)	0.13	15%	ABG60454.1	CHU_3214
gi|110282586	conserved hypothetical protein [Cytophaga hutchinsonii ATCC 33406]	34959	88	3(2)	3(2)	0.20	12%	ABG60772.1	CHU_3539
gi|110282738	protein involved in gliding motility GldB [Cytophaga hutchinsonii ATCC 33406]	40062	88	3(2)	3(2)	0.17	8%	ABG60924.1	gldB CHU_3691
gi|110281852	hypothetical protein CHU_2789 [Cytophaga hutchinsonii ATCC 33406]	30727	87	6(4)	4(3)	0.36	26%	ABG60038.1	CHU_2789
gi|110281306	phosphoglycerate kinase [Cytophaga hutchinsonii ATCC 33406]	42346	86	8(4)	6(3)	0.35	15%	ABG59492.1	pgk CHU_2229
gi|110282091	translation elongation factor Ts (EF-Ts) [Cytophaga hutchinsonii ATCC 33406]	29717	86	3(2)	3(2)	0.24	12%	ABG60277.1	tsf CHU_3036
gi|110282201	LSU ribosomal protein L6P [Cytophaga hutchinsonii ATCC 33406]	20019	85	4(4)	4(4)	0.86	28%	ABG60387.1	rplF CHU_3147
gi|110279424	conserved hypothetical protein; possible mucoidy inhibitor-related protein [Cytophaga hutchinsonii ATCC 33406]	60414	84	12(5)	12(5)	0.30	28%	ABG57610.1	muiA CHU_0319
gi|110279217	hypothetical protein CHU_0110 [Cytophaga hutchinsonii ATCC 33406]	27863	83	9(3)	6(3)	0.40	30%	ABG57403.1	CHU_0110
gi|110279129	TPR-repeat-containing protein [Cytophaga hutchinsonii ATCC 33406]	67575	83	12(6)	11(5)	0.27	22%	ABG57315.1	CHU_0021
gi|110280395	TPR repeat-containing protein [Cytophaga hutchinsonii ATCC 33406]	58663	83	6(4)	6(4)	0.24	14%	ABG58581.1	CHU_1309
gi|110282215	LSU ribosomal protein L4P [Cytophaga hutchinsonii ATCC 33406]	22971	83	5(2)	4(2)	0.31	25%	ABG60401.1	rplD CHU_3161
gi|110281663	conserved hypothetical protein; leucine-rich repeat containing protein [Cytophaga hutchinsonii ATCC 33406]	17062	82	6(3)	4(3)	0.72	32%	ABG59849.1	CHU_2596
gi|110281265	conserved hypothetical protein [Cytophaga hutchinsonii ATCC 33406]	43798	82	5(4)	5(4)	0.34	14%	ABG59451.1	CHU_2188
gi|110282238	hypothetical protein CHU_3184 [Cytophaga hutchinsonii ATCC 33406]	9823	82	4(3)	2(2)	0.84	12%	ABG60424.1	CHU_3184
gi|110279974	protein involved in gliding motility EpsA [Cytophaga hutchinsonii ATCC 33406]	27933	81	3(2)	3(2)	0.25	11%	ABG58160.1	wza CHU_0879
gi|110281921	acridine efflux pump [Cytophaga hutchinsonii ATCC 33406]	42660	81	8(4)	6(4)	0.35	18%	ABG60107.1	acrA CHU_2859
gi|110279440	ATP synthase F1 subcomplex beta subunit [Cytophaga hutchinsonii ATCC 33406]	54725	80	2(2)	2(2)	0.12	5%	ABG57626.1	atpD CHU_0336
gi|110282694	conserved hypothetical protein [Cytophaga hutchinsonii ATCC 33406]	25180	80	3(2)	3(2)	0.28	17%	ABG60880.1	CHU_3647
gi|110281781	tonB-related protein [Cytophaga hutchinsonii ATCC 33406]	13413	80	5(3)	3(3)	0.97	33%	ABG59967.1	CHU_2717
gi|110280927	hypothetical protein CHU_1846 [Cytophaga hutchinsonii ATCC 33406]	25158	80	5(2)	5(2)	0.28	29%	ABG59113.1	CHU_1846
gi|1405877302	elongation factor Tu [Cytophaga xylanolytica]	43665	79	3(2)	2(1)	0.08	7%	PZX18146.1
gi|110279323	outer membrane protein, porin F precursor [Cytophaga hutchinsonii ATCC 33406]	74433	79	2(1)	2(1)	0.04	4%	ABG57509.1	ompA CHU_0217
gi|110281466	hypothetical protein CHU_2396 [Cytophaga hutchinsonii ATCC 33406]	24888	78	3(2)	3(2)	0.29	21%	ABG59652.1	CHU_2396
gi|110282168	conserved hypothetical protein [Cytophaga hutchinsonii ATCC 33406]	16091	78	6(2)	4(2)	0.47	40%	ABG60354.1	CHU_3114
gi|110279769	conserved hypothetical protein [Cytophaga hutchinsonii ATCC 33406]	40799	77	5(4)	3(3)	0.26	9%	ABG57955.1	CHU_0668
gi|110279677	membrane alanine aminopeptidase (aminopeptidase N) [Cytophaga hutchinsonii ATCC 33406]	95121	77	10(6)	9(6)	0.23	14%	ABG57863.1	pepN CHU_0576
gi|110282213	LSU ribosomal protein L2P [Cytophaga hutchinsonii ATCC 33406]	30243	76	3(2)	2(2)	0.23	9%	ABG60399.1	rplB CHU_3159
gi|110281360	conserved hypothetical protein [Cytophaga hutchinsonii ATCC 33406]	48735	76	3(2)	3(2)	0.14	8%	ABG59546.1	CHU_2285
gi|110282187	enolase [Cytophaga hutchinsonii ATCC 33406]	46131	75	5(3)	5(3)	0.32	16%	ABG60373.1	eno CHU_3133
gi|110282193	SSU ribosomal protein S13P [Cytophaga hutchinsonii ATCC 33406]	14113	74	1(1)	1(1)	0.24	10%	ABG60379.1	rpsM CHU_3139
gi|110280367	hypothetical protein CHU_1281 [Cytophaga hutchinsonii ATCC 33406]	49436	74	3(2)	3(2)	0.14	8%	ABG58553.1	CHU_1281
gi|110282734	DNA-binding protein HU [Cytophaga hutchinsonii ATCC 33406]	12406	74	4(1)	4(1)	0.28	43%	ABG60920.1	CHU_3687
gi|110281317	succinate--CoA ligase, ADP-forming (succinyl-CoA synthetase, beta subunit) [Cytophaga hutchinsonii ATCC 33406]	43172	73	4(2)	4(2)	0.25	13%	ABG59503.1	sucC CHU_2240
gi|110280860	hypothetical protein CHU_1779 [Cytophaga hutchinsonii ATCC 33406]	12605	73	6(5)	4(3)	1.05	43%	ABG59046.1	CHU_1779
gi|110280207	hypothetical protein CHU_1118 [Cytophaga hutchinsonii ATCC 33406]	21171	72	4(2)	3(2)	0.34	17%	ABG58393.1	CHU_1118
gi|110279286	ATP synthase F0 subcomplex C subunit [Cytophaga hutchinsonii ATCC 33406]	7594	71	1(1)	1(1)	0.47	13%	ABG57472.1	atpE CHU_0180
gi|110281279	cytochrome c oxidase, subunit III [Cytophaga hutchinsonii ATCC 33406]	28555	70	2(1)	2(1)	0.12	10%	ABG59465.1	cox3 CHU_2202
gi|110281868	conserved hypothetical protein [Cytophaga hutchinsonii ATCC 33406]	18230	69	1(1)	1(1)	0.19	8%	ABG60054.1	CHU_2806
gi|110282633	hypothetical protein CHU_3586 [Cytophaga hutchinsonii ATCC 33406]	12964	69	6(2)	2(2)	0.60	17%	ABG60819.1	CHU_3586
gi|110279929	outer membrane protein; cation efflux protein [Cytophaga hutchinsonii ATCC 33406]	49622	68	4(2)	4(2)	0.14	10%	ABG58115.1	czcC CHU_0829
gi|110281052	hypothetical protein CHU_1972 [Cytophaga hutchinsonii ATCC 33406]	22508	67	9(2)	4(2)	0.32	20%	ABG59238.1	CHU_1972
gi|110279453	conserved hypothetical protein [Cytophaga hutchinsonii ATCC 33406]	20456	67	3(2)	2(2)	0.36	11%	ABG57639.1	CHU_0349
gi|110279246	aspartate-semialdehyde dehydrogenase [Cytophaga hutchinsonii ATCC 33406]	36290	66	4(2)	4(2)	0.19	16%	ABG57432.1	asd CHU_0139
gi|110279858	thiol-disulfide isomerase/thioredoxin [Cytophaga hutchinsonii ATCC 33406]	21220	66	2(2)	2(2)	0.34	15%	ABG58044.1	CHU_0757
gi|110281189	conserved hypothetical protein [Cytophaga hutchinsonii ATCC 33406]	24768	66	4(2)	4(2)	0.29	22%	ABG59375.1	CHU_2112
gi|110282394	conserved hypothetical protein [Cytophaga hutchinsonii ATCC 33406]	29005	64	3(2)	3(2)	0.24	15%	ABG60580.1	CHU_3344
gi|110280675	hypothetical protein CHU_1591 [Cytophaga hutchinsonii ATCC 33406]	18463	63	3(1)	3(1)	0.18	27%	ABG58861.1	CHU_1591
gi|110279287	ATP synthase F0 subcomplex B subunit [Cytophaga hutchinsonii ATCC 33406]	18645	63	2(1)	2(1)	0.18	11%	ABG57473.1	atpF CHU_0181
gi|110282481	hypothetical protein CHU_3431 [Cytophaga hutchinsonii ATCC 33406]	32547	62	5(3)	4(3)	0.34	13%	ABG60667.1	CHU_3431
gi|517152914	serine hydroxymethyltransferase [Cytophaga aurantiaca]	47324	62	4(1)	3(1)	0.07	10%	WP_018341732.1
gi|110282377	conserved hypothetical protein [Cytophaga hutchinsonii ATCC 33406]	17738	61	2(2)	2(2)	0.42	28%	ABG60563.1	CHU_3324
gi|110281660	LSU ribosomal protein L9P [Cytophaga hutchinsonii ATCC 33406]	15691	61	3(2)	3(2)	0.48	27%	ABG59846.1	rplI CHU_2593
gi|110279445	hypothetical protein CHU_0341 [Cytophaga hutchinsonii ATCC 33406]	22940	60	3(2)	2(1)	0.15	10%	ABG57631.1	CHU_0341
gi|110281816	glycerophosphodiester phosphodiesterase, cytosolic [Cytophaga hutchinsonii ATCC 33406]	30189	60	3(1)	3(1)	0.11	15%	ABG60002.1	ugpQ CHU_2752
gi|110279417	iron(III) dicitrate transport protein, outer membrane receptor [Cytophaga hutchinsonii ATCC 33406]	90706	59	5(2)	5(2)	0.07	8%	ABG57603.1	fecA CHU_0312
gi|110281262	possible outer membrane protein [Cytophaga hutchinsonii ATCC 33406]	76897	59	6(1)	6(1)	0.04	10%	ABG59448.1	yiaD CHU_2185
gi|110280904	conserved hypothetical protein [Cytophaga hutchinsonii ATCC 33406]	20247	59	3(2)	2(2)	0.36	21%	ABG59090.1	CHU_1823
gi|110282428	hypothetical protein CHU_3378 [Cytophaga hutchinsonii ATCC 33406]	23828	59	2(1)	1(1)	0.14	6%	ABG60614.1	CHU_3378
gi|110279790	C-terminal processing peptidase-3, Serine peptidase, MEROPS family S41A [Cytophaga hutchinsonii ATCC 33406]	59187	59	6(1)	6(1)	0.06	13%	ABG57976.1	ctpA CHU_0689
gi|110282092	SSU ribosomal protein S2P [Cytophaga hutchinsonii ATCC 33406]	28509	58	3(1)	3(1)	0.12	16%	ABG60278.1	rpsB CHU_3037
gi|110282782	possible outer membrane protein [Cytophaga hutchinsonii ATCC 33406]	74146	57	4(2)	3(2)	0.09	6%	ABG60968.1	yiaD CHU_3735
gi|110280656	conserved hypothetical protein [Cytophaga hutchinsonii ATCC 33406]	47456	57	3(3)	2(2)	0.14	6%	ABG58842.1	CHU_1571
gi|110281406	conserved hypothetical protein [Cytophaga hutchinsonii ATCC 33406]	53137	57	5(1)	5(1)	0.06	9%	ABG59592.1	CHU_2334
gi|110282292	conserved hypothetical protein [Cytophaga hutchinsonii ATCC 33406]	42805	55	3(1)	3(1)	0.08	10%	ABG60478.1	CHU_3238
gi|110282657	hypothetical protein CHU_3610 [Cytophaga hutchinsonii ATCC 33406]	27019	55	2(1)	2(1)	0.12	12%	ABG60843.1	CHU_3610
gi|110281659	SSU ribosomal protein S18P [Cytophaga hutchinsonii ATCC 33406]	9921	54	2(1)	2(1)	0.35	34%	ABG59845.1	rpsR CHU_2592
gi|110281284	heme/copper-type cytochrome/quinol oxidase, subunit 2 [Cytophaga hutchinsonii ATCC 33406]	39568	54	4(1)	4(1)	0.08	13%	ABG59470.1	ctaC CHU_2207
gi|110281915	hypothetical protein CHU_2853 [Cytophaga hutchinsonii ATCC 33406]	53773	53	6(5)	6(5)	0.35	15%	ABG60101.1	CHU_2853
gi|110279711	adenosylhomocysteinase [Cytophaga hutchinsonii ATCC 33406]	48093	52	7(2)	6(2)	0.14	14%	ABG57897.1	sahH ahcY CHU_0610
gi|110282202	SSU ribosomal protein S8P [Cytophaga hutchinsonii ATCC 33406]	14540	52	2(1)	2(1)	0.23	19%	ABG60388.1	rpsH CHU_3148
gi|110279174	conserved hypothetical protein [Cytophaga hutchinsonii ATCC 33406]	52066	52	3(3)	2(2)	0.13	4%	ABG57360.1	CHU_0066
gi|517155484	cytochrome c4 [Cytophaga aurantiaca]	41688	52	6(2)	6(2)	0.16	17%	WP_018344302.1
gi|110279236	conserved hypothetical protein [Cytophaga hutchinsonii ATCC 33406]	21222	51	4(1)	3(1)	0.16	20%	ABG57422.1	CHU_0129
gi|110280361	citrate synthase [Cytophaga hutchinsonii ATCC 33406]	48000	51	4(3)	3(3)	0.22	7%	ABG58547.1	gltA CHU_1275
gi|110281518	hypothetical protein CHU_2449 [Cytophaga hutchinsonii ATCC 33406]	19363	51	3(3)	2(2)	0.38	12%	ABG59704.1	CHU_2449
gi|110282090	leucine-rich protein [Cytophaga hutchinsonii ATCC 33406]	32943	50	7(2)	5(2)	0.21	19%	ABG60276.1	CHU_3035
gi|110281412	conserved hypothetical protein [Cytophaga hutchinsonii ATCC 33406]	37463	50	3(1)	3(1)	0.09	12%	ABG59598.1	CHU_2340
gi|110279289	ATP synthase, subunit alpha (H(+)-transporting two-sector ATPase) [Cytophaga hutchinsonii ATCC 33406]	56926	50	6(2)	6(2)	0.12	13%	ABG57475.1	atpA CHU_0183
gi|110282730	protein involved in gliding motility GldD [Cytophaga hutchinsonii ATCC 33406]	22530	50	2(1)	2(1)	0.15	10%	ABG60916.1	gldD CHU_3683
gi|110281573	conserved hypothetical protein [Cytophaga hutchinsonii ATCC 33406]	27838	50	4(1)	4(1)	0.12	21%	ABG59759.1	CHU_2505
gi|110281864	b-glycosidase, glycoside hydrolase family 16 protein [Cytophaga hutchinsonii ATCC 33406]	40244	50	3(1)	3(1)	0.08	9%	ABG60050.1	bglC CHU_2802
gi|110279290	ATP synthase F1 subcomplex gamma subunit [Cytophaga hutchinsonii ATCC 33406]	32964	50	2(1)	2(1)	0.10	8%	ABG57476.1	atpG CHU_0184
gi|110282775	hypothetical protein CHU_3728 [Cytophaga hutchinsonii ATCC 33406]	19447	50	1(1)	1(1)	0.17	5%	ABG60961.1	CHU_3728
gi|110279829	hypothetical protein CHU_0728 [Cytophaga hutchinsonii ATCC 33406]	42656	50	3(3)	3(3)	0.25	11%	ABG58015.1	CHU_0728
gi|110282552	conserved hypothetical protein [Cytophaga hutchinsonii ATCC 33406]	70085	50	6(4)	6(4)	0.20	10%	ABG60738.1	CHU_3505
gi|110282777	hypothetical protein CHU_3730 [Cytophaga hutchinsonii ATCC 33406]	18061	49	3(2)	3(2)	0.41	18%	ABG60963.1	CHU_3730
gi|110280012	hypothetical protein CHU_0917 [Cytophaga hutchinsonii ATCC 33406]	34886	49	10(3)	5(2)	0.31	21%	ABG58198.1	CHU_0917
gi|110280253	N-acetylmuramoyl-L-alanine amidase I [Cytophaga hutchinsonii ATCC 33406]	30327	49	3(3)	3(3)	0.37	13%	ABG58439.1	amiA CHU_1164
gi|110280909	60 kDa chaperonin [Cytophaga hutchinsonii ATCC 33406]	57854	48	7(2)	6(2)	0.12	14%	ABG59095.1	groL groEL CHU_1828
gi|110282206	LSU ribosomal protein L14P [Cytophaga hutchinsonii ATCC 33406]	13254	48	3(3)	2(2)	0.58	18%	ABG60392.1	rplN CHU_3152
gi|1590906192	chaperonin GroEL [Cytophaga sp. DMA-K-7a]	58050	48	4(1)	2(1)	0.06	5%	TDB66898.1
gi|110279134	peptidoglycan-binding lytic transglycosylase [Cytophaga hutchinsonii ATCC 33406]	55368	48	2(1)	2(1)	0.06	5%	ABG57320.1	mltD CHU_0026
gi|110279830	conserved hypothetical protein [Cytophaga hutchinsonii ATCC 33406]	27589	47	7(3)	5(3)	0.41	24%	ABG58016.1	CHU_0729
gi|1405880015	succinyl-CoA synthetase beta subunit [Cytophaga xylanolytica]	43054	47	1(1)	1(1)	0.08	3%	PZX20791.1
gi|110280651	hypothetical protein CHU_1566 [Cytophaga hutchinsonii ATCC 33406]	21217	46	1(1)	1(1)	0.16	7%	ABG58837.1	CHU_1566
gi|110279272	outer membrane protein [Cytophaga hutchinsonii ATCC 33406]	65393	46	2(1)	2(1)	0.05	4%	ABG57458.1	CHU_0166
gi|110281179	hypothetical protein CHU_2102 [Cytophaga hutchinsonii ATCC 33406]	28073	46	1(1)	1(1)	0.12	5%	ABG59365.1	CHU_2102
gi|110282497	hypothetical protein CHU_3449 [Cytophaga hutchinsonii ATCC 33406]	62649	46	6(3)	5(3)	0.17	10%	ABG60683.1	CHU_3449
gi|110280162	conserved hypothetical protein [Cytophaga hutchinsonii ATCC 33406]	42870	46	2(1)	2(1)	0.08	6%	ABG58348.1	fabV CHU_1071
gi|110282199	SSU ribosomal protein S5P [Cytophaga hutchinsonii ATCC 33406]	17893	46	4(3)	3(2)	0.41	28%	ABG60385.1	rpsE CHU_3145
gi|110279198	conserved hypothetical protein [Cytophaga hutchinsonii ATCC 33406]	49157	46	3(2)	3(2)	0.14	10%	ABG57384.1	CHU_0090
gi|110279719	hypothetical protein CHU_0618 [Cytophaga hutchinsonii ATCC 33406]	32402	45	3(1)	2(1)	0.10	6%	ABG57905.1	CHU_0618
gi|110282496	conserved hypothetical protein [Cytophaga hutchinsonii ATCC 33406]	204172	45	2(1)	2(1)	0.02	0%	ABG60682.1	CHU_3448
gi|110281927	conserved hypothetical protein [Cytophaga hutchinsonii ATCC 33406]	93273	45	8(1)	7(1)	0.04	11%	ABG60113.1	CHU_2865
gi|110282062	hypothetical protein CHU_3007 [Cytophaga hutchinsonii ATCC 33406]	14608	44	1(1)	1(1)	0.23	10%	ABG60248.1	CHU_3007
gi|110282672	conserved hypothetical protein [Cytophaga hutchinsonii ATCC 33406]	13556	44	1(1)	1(1)	0.25	12%	ABG60858.1	CHU_3625
gi|110279456	hypothetical protein CHU_0352 [Cytophaga hutchinsonii ATCC 33406]	12257	44	4(2)	4(2)	0.64	39%	ABG57642.1	CHU_0352
gi|110282721	hypothetical protein CHU_3674 [Cytophaga hutchinsonii ATCC 33406]	20589	44	3(2)	2(1)	0.16	11%	ABG60907.1	CHU_3674
gi|110280609	hypothetical protein CHU_1524 [Cytophaga hutchinsonii ATCC 33406]	179502	44	2(1)	2(1)	0.02	1%	ABG58795.1	CHU_1524
gi|110281042	hypothetical protein CHU_1962 [Cytophaga hutchinsonii ATCC 33406]	34580	44	1(1)	1(1)	0.10	4%	ABG59228.1	CHU_1962
gi|110282569	hypothetical protein CHU_3522 [Cytophaga hutchinsonii ATCC 33406]	46915	44	5(1)	2(1)	0.15	7%	ABG60755.1	CHU_3522
gi|110280982	hypothetical protein CHU_1902 [Cytophaga hutchinsonii ATCC 33406]	30089	43	2(1)	2(1)	0.11	14%	ABG59168.1	CHU_1902
gi|110280906	protein translocase subunit secG [Cytophaga hutchinsonii ATCC 33406]	11498	43	2(2)	1(1)	0.30	15%	ABG59092.1	CHU_1825
gi|110281458	penicillin amidase, Cysteine peptidase, MEROPS family C59 [Cytophaga hutchinsonii ATCC 33406]	39187	43	1(1)	1(1)	0.08	3%	ABG59644.1	CHU_2387
gi|110279399	conserved hypothetical protein [Cytophaga hutchinsonii ATCC 33406]	23725	43	3(1)	2(1)	0.14	13%	ABG57585.1	CHU_0294
gi|110282487	CHU large protein [Cytophaga hutchinsonii ATCC 33406]	257162	43	8(2)	7(2)	0.04	3%	ABG60673.1	CHU_3439
gi|110282134	argininosuccinate synthetase [Cytophaga hutchinsonii ATCC 33406]	44425	42	3(1)	3(1)	0.07	11%	ABG60320.1	argG CHU_3080
gi|110280539	outer membrane protein [Cytophaga hutchinsonii ATCC 33406]	55277	42	3(1)	3(1)	0.06	5%	ABG58725.1	CHU_1454
gi|110282757	hypothetical protein CHU_3710 [Cytophaga hutchinsonii ATCC 33406]	21671	42	3(1)	3(1)	0.33	26%	ABG60943.1	CHU_3710
gi|110282203	SSU ribosomal protein S14P [Cytophaga hutchinsonii ATCC 33406]	10134	42	3(1)	2(1)	0.34	22%	ABG60389.1	rpsN CHU_3149
gi|110282317	hypothetical protein CHU_3264 [Cytophaga hutchinsonii ATCC 33406]	50803	41	2(2)	2(2)	0.13	6%	ABG60503.1	CHU_3264
gi|110281098	outer membrane transport energization protein ExbB [Cytophaga hutchinsonii ATCC 33406]	29382	41	1(1)	1(1)	0.11	4%	ABG59284.1	exbB CHU_2018
gi|110280880	hypothetical protein CHU_1799 [Cytophaga hutchinsonii ATCC 33406]	82777	40	3(1)	3(1)	0.04	6%	ABG59066.1	CHU_1799
gi|703385434	endoglucanase [Cytophaga aurantiaca]	64731	40	2(1)	2(1)	0.05	4%	WP_033417894.1
gi|110280721	hypothetical protein CHU_1638 [Cytophaga hutchinsonii ATCC 33406]	15057	40	4(2)	4(2)	0.50	28%	ABG58907.1	CHU_1638
gi|110280663	glutathione peroxidase [Cytophaga hutchinsonii ATCC 33406]	18462	40	7(2)	6(2)	0.40	36%	ABG58849.1	btuE CHU_1579
gi|110282789	3-isopropylmalate dehydratase, large subunit [Cytophaga hutchinsonii ATCC 33406]	50564	40	3(1)	3(1)	0.07	9%	ABG60975.1	leuC CHU_3742
gi|110280696	conserved hypothetical protein [Cytophaga hutchinsonii ATCC 33406]	66017	40	7(2)	7(2)	0.10	16%	ABG58882.1	CHU_1612
gi|110282415	hypothetical protein CHU_3365 [Cytophaga hutchinsonii ATCC 33406]	33645	39	5(2)	5(2)	0.21	20%	ABG60601.1	CHU_3365
gi|110280430	hypothetical protein CHU_1344 [Cytophaga hutchinsonii ATCC 33406]	17987	39	2(1)	2(1)	0.19	16%	ABG58616.1	CHU_1344
gi|110282514	1-Cys peroxiredoxin [Cytophaga hutchinsonii ATCC 33406]	23626	38	2(1)	2(1)	0.14	12%	ABG60700.1	grx CHU_3466
gi|110282197	LSU ribosomal protein L15P [Cytophaga hutchinsonii ATCC 33406]	15847	38	3(1)	3(1)	0.47	35%	ABG60383.1	rplO CHU_3143
gi|110280224	universal stress protein [Cytophaga hutchinsonii ATCC 33406]	31971	38	3(1)	3(1)	0.10	12%	ABG58410.1	uspA CHU_1135
gi|110279496	hypothetical protein CHU_0392 [Cytophaga hutchinsonii ATCC 33406]	18223	37	3(1)	3(1)	0.19	25%	ABG57682.1	CHU_0392
gi|110279283	gliding motility-related protein; TPR repeat-containing protein [Cytophaga hutchinsonii ATCC 33406]	92262	37	3(1)	3(1)	0.04	4%	ABG57469.1	sprE CHU_0177
gi|110280793	hypothetical protein CHU_1712 [Cytophaga hutchinsonii ATCC 33406]	5400	37	3(1)	1(1)	0.67	18%	ABG58979.1	CHU_1712
gi|110282478	hypothetical protein CHU_3428 [Cytophaga hutchinsonii ATCC 33406]	10048	36	1(1)	1(1)	0.34	11%	ABG60664.1	CHU_3428
gi|110281472	succinate--CoA ligase, ADP-forming (succinyl-CoA synthetase, alpha subunit) [Cytophaga hutchinsonii ATCC 33406]	30270	36	3(2)	3(2)	0.23	15%	ABG59658.1	sucD CHU_2402
gi|110279532	hypothetical protein CHU_0429 [Cytophaga hutchinsonii ATCC 33406]	58184	36	5(2)	5(2)	0.12	13%	ABG57718.1	CHU_0429
gi|110280111	possible aminopeptidase [Cytophaga hutchinsonii ATCC 33406]	59412	36	3(1)	3(1)	0.06	6%	ABG58297.1	yfbL CHU_1020
gi|110282578	conserved hypothetical protein [Cytophaga hutchinsonii ATCC 33406]	16341	36	1(1)	1(1)	0.21	8%	ABG60764.1	CHU_3531
gi|110282225	LSU ribosomal protein L10P [Cytophaga hutchinsonii ATCC 33406]	17992	36	1(1)	1(1)	0.19	5%	ABG60411.1	rplJ CHU_3171
gi|110281361	hypothetical protein CHU_2286 [Cytophaga hutchinsonii ATCC 33406]	54974	36	4(1)	4(1)	0.06	9%	ABG59547.1	CHU_2286
gi|110281692	LSU ribosomal protein L25P [Cytophaga hutchinsonii ATCC 33406]	21492	36	3(1)	3(1)	0.16	16%	ABG59878.1	rplY ctc CHU_2626
gi|110282244	conserved hypothetical protein [Cytophaga hutchinsonii ATCC 33406]	31734	35	1(1)	1(1)	0.10	5%	ABG60430.1	CHU_3190
gi|110281853	hypothetical protein CHU_2790 [Cytophaga hutchinsonii ATCC 33406]	11894	35	2(1)	1(1)	0.29	14%	ABG60039.1	CHU_2790
gi|1590903071	ATP-binding cassette domain-containing protein [Cytophaga sp. DMA-K-7a]	55893	35	52(15)	1(1)	0.06	1%	TDB63827.1
gi|1405879937	signal transduction histidine kinase [Cytophaga xylanolytica]	52539	35	5(1)	3(1)	0.06	3%	PZX20713.1
gi|110279749	LSU ribosomal protein L28P [Cytophaga hutchinsonii ATCC 33406]	9025	35	2(1)	2(1)	0.39	20%	ABG57935.1	rpmB CHU_0648
gi|110282463	outer membrane protein, ompH family [Cytophaga hutchinsonii ATCC 33406]	24122	35	4(1)	4(1)	0.14	22%	ABG60649.1	ompH CHU_3413
gi|110282507	conserved hypothetical protein [Cytophaga hutchinsonii ATCC 33406]	33691	34	3(1)	3(1)	0.10	9%	ABG60693.1	CHU_3459
gi|110279128	glucose-1-phosphate thymidyltransferase [Cytophaga hutchinsonii ATCC 33406]	36776	34	4(2)	4(2)	0.19	14%	ABG57314.1	rfbA CHU_0020
gi|110281287	quinol:cytochrome c oxidoreductase membrane protein [Cytophaga hutchinsonii ATCC 33406]	19208	34	2(1)	1(1)	0.18	7%	ABG59473.1	CHU_2210
gi|110281815	hypothetical protein CHU_2751 [Cytophaga hutchinsonii ATCC 33406]	20207	34	2(1)	2(1)	0.17	11%	ABG60001.1	CHU_2751
gi|110280858	peptidase, M23/M37 family [Cytophaga hutchinsonii ATCC 33406]	39666	34	2(1)	2(1)	0.08	6%	ABG59044.1	CHU_1777
gi|110282579	conserved hypothetical protein [Cytophaga hutchinsonii ATCC 33406]	30554	34	4(1)	3(1)	0.11	11%	ABG60765.1	CHU_3532
gi|110281398	possible outer membrane protein [Cytophaga hutchinsonii ATCC 33406]	14768	34	1(1)	1(1)	0.23	15%	ABG59584.1	yiaD CHU_2324
gi|110280502	conserved hypothetical protein [Cytophaga hutchinsonii ATCC 33406]	65445	33	4(2)	4(2)	0.10	8%	ABG58688.1	CHU_1417
gi|110280198	hypothetical protein CHU_1108 [Cytophaga hutchinsonii ATCC 33406]	17856	33	2(1)	2(1)	0.19	19%	ABG58384.1	CHU_1108
gi|110279296	methanol dehydrogenase regulator [Cytophaga hutchinsonii ATCC 33406]	35930	33	2(1)	2(1)	0.09	6%	ABG57482.1	moxR CHU_0190
gi|110281501	dipeptidyl-peptidase 7, Serine peptidase, MEROPS family S46 [Cytophaga hutchinsonii ATCC 33406]	79998	33	6(2)	4(2)	0.08	6%	ABG59687.1	CHU_2431
gi|110282103	conserved hypothetical protein [Cytophaga hutchinsonii ATCC 33406]	21670	33	2(1)	2(1)	0.16	15%	ABG60289.1	CHU_3048
gi|110281982	conserved hypothetical protein [Cytophaga hutchinsonii ATCC 33406]	36909	33	8(2)	5(2)	0.19	17%	ABG60168.1	CHU_2926
gi|110279278	protein involved in gliding motility GldL [Cytophaga hutchinsonii ATCC 33406]	28007	33	3(1)	2(1)	0.25	9%	ABG57464.1	gldL CHU_0172
gi|110281473	hypothetical protein CHU_2403 [Cytophaga hutchinsonii ATCC 33406]	33891	32	3(1)	3(1)	0.10	9%	ABG59659.1	CHU_2403
gi|110282869	hypothetical protein CHU_3823 [Cytophaga hutchinsonii ATCC 33406]	32376	32	5(1)	5(1)	0.22	17%	ABG61055.1	CHU_3823
gi|110280404	conserved hypothetical protein [Cytophaga hutchinsonii ATCC 33406]	38364	32	1(1)	1(1)	0.09	5%	ABG58590.1	CHU_1318
gi|110280396	2-amino-3-ketobutyrate CoA ligase (glycine acetyltransferase) [Cytophaga hutchinsonii ATCC 33406]	46162	32	6(1)	6(1)	0.07	15%	ABG58582.1	kbl CHU_1310
gi|110279540	hypothetical protein CHU_0437 [Cytophaga hutchinsonii ATCC 33406]	34791	32	5(2)	4(2)	0.20	14%	ABG57726.1	CHU_0437
gi|517153233	murein L,D-transpeptidase [Cytophaga aurantiaca]	64403	31	2(1)	2(1)	0.05	3%	WP_018342051.1
gi|110282155	chaperone protein (heat shock protein 70) [Cytophaga hutchinsonii ATCC 33406]	68254	31	4(1)	4(1)	0.05	6%	ABG60341.1	dnaK CHU_3101
gi|110279387	hypothetical protein CHU_0282 [Cytophaga hutchinsonii ATCC 33406]	35127	31	3(1)	3(1)	0.09	13%	ABG57573.1	CHU_0282
gi|110282216	LSU ribosomal protein L3P [Cytophaga hutchinsonii ATCC 33406]	22249	31	4(1)	3(1)	0.15	17%	ABG60402.1	rplC CHU_3162
gi|110279404	conserved hypothetical protein [Cytophaga hutchinsonii ATCC 33406]	20312	30	6(2)	4(2)	0.36	17%	ABG57590.1	CHU_0299
gi|110282632	conserved hypothetical protein [Cytophaga hutchinsonii ATCC 33406]	23365	30	2(1)	1(1)	0.14	5%	ABG60818.1	CHU_3585
gi|110279688	hemin uptake system outer membrane receptor [Cytophaga hutchinsonii ATCC 33406]	85424	30	7(1)	7(1)	0.08	11%	ABG57874.1	chuA CHU_0587
gi|110282658	hypothetical protein CHU_3611 [Cytophaga hutchinsonii ATCC 33406]	60806	30	4(1)	4(1)	0.05	7%	ABG60844.1	CHU_3611
gi|754529451	PRC-barrel domain containing protein [Cytophaga hutchinsonii]	15931	30	3(1)	3(1)	0.21	28%	WP_041932500.1
gi|110280808	endoglucanase-related protein, glycoside hydrolase family 5 protein [Cytophaga hutchinsonii ATCC 33406]	68076	30	5(1)	5(1)	0.05	9%	ABG58994.1	cel CHU_1727
gi|110280933	conserved hypothetical protein [Cytophaga hutchinsonii ATCC 33406]	16885	30	3(3)	2(2)	0.44	11%	ABG59119.1	CHU_1852
gi|110280955	glucokinase [Cytophaga hutchinsonii ATCC 33406]	32456	30	1(1)	1(1)	0.10	4%	ABG59141.1	glk CHU_1875
gi|110279678	uridylate kinase [Cytophaga hutchinsonii ATCC 33406]	25935	30	3(1)	3(1)	0.13	14%	ABG57864.1	pyrH CHU_0577
gi|110282207	SSU ribosomal protein S17P [Cytophaga hutchinsonii ATCC 33406]	10198	30	1(1)	1(1)	0.34	9%	ABG60393.1	rpsQ CHU_3153
gi|517155859	branched-chain amino acid aminotransferase [Cytophaga aurantiaca]	40304	30	3(1)	3(1)	0.08	8%	WP_018344677.1
gi|517155728	50S ribosomal protein L6 [Cytophaga aurantiaca]	19997	30	1(1)	1(1)	0.17	5%	WP_018344546.1
gi|110281913	possible heavy metal membrane efflux protein [Cytophaga hutchinsonii ATCC 33406]	26241	29	6(1)	4(1)	0.13	23%	ABG60099.1	CHU_2851
gi|110279851	N-acetylmuramoyl-L-alanine amidase [Cytophaga hutchinsonii ATCC 33406]	28741	29	3(1)	3(1)	0.25	16%	ABG58037.1	CHU_0750
gi|110279305	conserved hypothetical protein [Cytophaga hutchinsonii ATCC 33406]	29917	29	3(1)	3(1)	0.11	14%	ABG57491.1	CHU_0199
gi|110281411	membrane spanning protein, required for outer membrane integrity [Cytophaga hutchinsonii ATCC 33406]	14395	28	1(1)	1(1)	0.24	8%	ABG59597.1	tolA CHU_2339
gi|110280991	conserved hypothetical protein with multiple MORN variant repeat domains [Cytophaga hutchinsonii ATCC 33406]	60958	28	2(1)	2(1)	0.05	3%	ABG59177.1	CHU_1911
gi|110282239	conserved hypothetical protein [Cytophaga hutchinsonii ATCC 33406]	35706	28	3(1)	3(1)	0.09	10%	ABG60425.1	CHU_3185
gi|110282791	3-isopropylmalate dehydrogenase [Cytophaga hutchinsonii ATCC 33406]	39035	28	3(1)	2(1)	0.08	4%	ABG60977.1	leuB CHU_3744
gi|110281404	conserved hypothetical protein [Cytophaga hutchinsonii ATCC 33406]	20088	28	1(1)	1(1)	0.17	7%	ABG59590.1	CHU_2332
gi|1590907587	ATP-dependent Clp protease ATP-binding subunit [Cytophaga sp. DMA-K-7a]	94433	28	7(1)	5(1)	0.03	4%	TDB68264.1
gi|110279224	SSU ribosomal protein S16P [Cytophaga hutchinsonii ATCC 33406]	19059	28	1(1)	1(1)	0.18	6%	ABG57410.1	rpsP CHU_0117
gi|110279369	conserved hypothetical protein [Cytophaga hutchinsonii ATCC 33406]	25612	28	1(1)	1(1)	0.13	4%	ABG57555.1	CHU_0263
gi|110281049	ABC-type nitrate/sulfonate/taurine/bicarbonate transporter, substrate binding protein [Cytophaga hutchinsonii ATCC 33406]	50205	28	19(3)	2(1)	0.07	4%	ABG59235.1	nrtA CHU_1969
gi|110279297	peptidyl-prolyl cis-trans isomerase (survival protein) [Cytophaga hutchinsonii ATCC 33406]	52254	28	6(1)	5(1)	0.06	12%	ABG57483.1	surA CHU_0191
gi|110282138	peptidyl-prolyl cis-trans isomerase C (rotamase C) [Cytophaga hutchinsonii ATCC 33406]	14335	27	1(1)	1(1)	0.24	8%	ABG60324.1	ppiC CHU_3084
gi|110281793	hypothetical protein CHU_2729 [Cytophaga hutchinsonii ATCC 33406]	52655	27	1(1)	1(1)	0.06	5%	ABG59979.1	CHU_2729
gi|110281314	conserved hypothetical protein [Cytophaga hutchinsonii ATCC 33406]	35394	27	2(1)	2(1)	0.09	8%	ABG59500.1	CHU_2237
gi|110282637	acetyl-CoA acetyltransferase [Cytophaga hutchinsonii ATCC 33406]	42370	27	1(1)	1(1)	0.08	3%	ABG60823.1	fadA CHU_3590
gi|110280732	peptide methionine sulfoxide reductase [Cytophaga hutchinsonii ATCC 33406]	31296	27	2(1)	2(1)	0.11	7%	ABG58918.1	msrA CHU_1649
gi|110282191	SSU ribosomal protein S4P [Cytophaga hutchinsonii ATCC 33406]	23053	26	4(1)	4(1)	0.15	20%	ABG60377.1	rpsD CHU_3137
gi|110279768	thiol oxidoreductase [Cytophaga hutchinsonii ATCC 33406]	52408	26	1(1)	1(1)	0.06	2%	ABG57954.1	CHU_0667
gi|110282590	hypothetical protein CHU_3543 [Cytophaga hutchinsonii ATCC 33406]	7351	26	1(1)	1(1)	0.48	20%	ABG60776.1	CHU_3543
gi|110282752	conserved hypothetical protein [Cytophaga hutchinsonii ATCC 33406]	48366	26	2(1)	2(1)	0.07	6%	ABG60938.1	CHU_3705
gi|110282085	peptidoglycan lytic transglycosylase-related protein, glycoside hydrolase family 23 protein [Cytophaga hutchinsonii ATCC 33406]	66067	26	7(1)	7(1)	0.05	11%	ABG60271.1	mltD CHU_3030
gi|110280719	hypothetical protein CHU_1636 [Cytophaga hutchinsonii ATCC 33406]	21167	26	3(1)	3(1)	0.16	16%	ABG58905.1	CHU_1636
gi|110282226	LSU ribosomal protein L1P [Cytophaga hutchinsonii ATCC 33406]	24821	26	1(1)	1(1)	0.13	4%	ABG60412.1	rplA CHU_3172
gi|110280541	CHU large protein; uncharacterized [Cytophaga hutchinsonii ATCC 33406]	106943	26	2(1)	2(1)	0.03	2%	ABG58727.1	CHU_1456
gi|110280468	NADH dehydrogenase subunit A [Cytophaga hutchinsonii ATCC 33406]	14543	25	1(1)	1(1)	0.23	11%	ABG58654.1	nuoA CHU_1382
gi|110280533	thioredoxin family protein [Cytophaga hutchinsonii ATCC 33406]	44331	25	3(1)	3(1)	0.07	9%	ABG58719.1	ccmG CHU_1448
gi|110282761	hypothetical protein CHU_3714 [Cytophaga hutchinsonii ATCC 33406]	20642	25	1(1)	1(1)	0.16	5%	ABG60947.1	CHU_3714
gi|110281656	3-deoxy-D-manno-octulosonic acid (KDO) 8-phosphate synthase [Cytophaga hutchinsonii ATCC 33406]	29444	25	4(1)	3(1)	0.11	10%	ABG59842.1	kdsA CHU_2589
gi|110282687	protein-disulfide isomerase [Cytophaga hutchinsonii ATCC 33406]	27265	25	1(1)	1(1)	0.12	6%	ABG60873.1	dsbC CHU_3640
gi|1408005053	hypothetical protein [Cytophaga xylanolytica]	7845	24	17(1)	2(1)	0.45	11%	WP_111446188.1
gi|110282353	conserved hypothetical protein [Cytophaga hutchinsonii ATCC 33406]	30249	24	4(1)	3(1)	0.11	11%	ABG60539.1	CHU_3300
gi|110282713	hypothetical protein CHU_3666 [Cytophaga hutchinsonii ATCC 33406]	21515	24	5(1)	5(1)	0.16	33%	ABG60899.1	CHU_3666
gi|110280705	biotin carboxylase, subunit of acetyl CoA carboxylase [Cytophaga hutchinsonii ATCC 33406]	49910	24	5(1)	4(1)	0.07	8%	ABG58891.1	accC CHU_1622
gi|110279452	conserved hypothetical protein [Cytophaga hutchinsonii ATCC 33406]	14959	24	1(1)	1(1)	0.23	8%	ABG57638.1	CHU_0348
gi|110281031	SSU ribosomal protein S1P [Cytophaga hutchinsonii ATCC 33406]	66726	24	6(1)	6(1)	0.05	11%	ABG59217.1	rpsA CHU_1951
gi|110282188	carbamoyl-phosphate synthetase, small subunit [Cytophaga hutchinsonii ATCC 33406]	40731	23	1(1)	1(1)	0.08	3%	ABG60374.1	carA CHU_3134
gi|110282626	outer membrane transport energization protein ExbB [Cytophaga hutchinsonii ATCC 33406]	25286	23	1(0)	1(0)	0.13	7%	ABG60812.1	exbB CHU_3579
gi|110281707	hypothetical protein CHU_2641 [Cytophaga hutchinsonii ATCC 33406]	19036	23	1(0)	1(0)	0.18	7%	ABG59893.1	CHU_2641
gi|517156372	type IX secretion system membrane protein PorP/SprF [Cytophaga aurantiaca]	33912	23	2(1)	2(1)	0.10	6%	WP_018345190.1
gi|110279995	dTDP-glucose 4,6-dehydratase [Cytophaga hutchinsonii ATCC 33406]	37091	23	2(1)	2(1)	0.09	4%	ABG58181.1	CHU_0900
gi|110281097	outer membrane transport energization protein ExbD [Cytophaga hutchinsonii ATCC 33406]	22797	23	1(1)	1(1)	0.15	5%	ABG59283.1	CHU_2017
gi|1405876015	hypothetical protein LX69_01704 [Cytophaga xylanolytica]	7230	22	1(1)	1(1)	0.49	12%	PZX16889.1
gi|110281611	hypothetical protein CHU_2544 [Cytophaga hutchinsonii ATCC 33406]	28593	22	4(1)	4(1)	0.12	21%	ABG59797.1	CHU_2544
gi|110280783	anti-anti-sigma regulatory factor [Cytophaga hutchinsonii ATCC 33406]	12780	22	1(1)	1(1)	0.27	12%	ABG58969.1	CHU_1702
gi|110282209	LSU ribosomal protein L16P [Cytophaga hutchinsonii ATCC 33406]	15708	22	2(1)	2(1)	0.22	17%	ABG60395.1	rplP CHU_3155
gi|110280482	3-oxoacyl-[acyl-carrier-protein] synthase II [Cytophaga hutchinsonii ATCC 33406]	44755	21	1(1)	1(1)	0.07	3%	ABG58668.1	fabF CHU_1397
gi|110280315	isocitrate dehydrogenase (NADP) [Cytophaga hutchinsonii ATCC 33406]	46569	21	7(1)	5(1)	0.15	15%	ABG58501.1	icd CHU_1228
gi|110279140	aminopeptidase [Cytophaga hutchinsonii ATCC 33406]	43613	21	4(0)	3(0)	0.08	8%	ABG57326.1	iap CHU_0032
gi|110281095	outer membrane transport energization protein TonB [Cytophaga hutchinsonii ATCC 33406]	30669	21	2(0)	2(0)	0.11	8%	ABG59281.1	tonB CHU_2015
gi|110282662	hypothetical protein CHU_3615 [Cytophaga hutchinsonii ATCC 33406]	34725	20	3(1)	3(1)	0.10	11%	ABG60848.1	CHU_3615
gi|110282291	conserved hypothetical protein [Cytophaga hutchinsonii ATCC 33406]	142048	19	3(0)	3(0)	0.02	2%	ABG60477.1	CHU_3237
gi|110281671	hypothetical protein CHU_2604 [Cytophaga hutchinsonii ATCC 33406]	29720	18	1(0)	1(0)	0.11	6%	ABG59857.1	CHU_2604
gi|110279331	hypothetical protein CHU_0225 [Cytophaga hutchinsonii ATCC 33406]	16863	18	2(0)	2(0)	0.20	18%	ABG57517.1	CHU_0225
gi|110281295	CRISPR-associated protein, Cas6 family [Cytophaga hutchinsonii ATCC 33406]	30799	17	2(0)	2(0)	0.11	9%	ABG59481.1	CHU_2218
gi|110281754	GTP-binding elongation factor [Cytophaga hutchinsonii ATCC 33406]	68004	14	2(1)	2(1)	0.05	3%	ABG59940.1	typA CHU_2688
