# Supplementary material for: Identification of the Type IX Secretion System Component, PorV (CHU_3238), Involved in Secretion and Localization of Proteins in Cytophaga hutchinsonii
Source: Front Microbiol. 2021 Oct 20;12:742673. doi: 10.3389/fmicb.2021.742673 (PMC8564354; doi:10.3389/fmicb.2021.742673)
Supplement: Supplementary file 3 [file Data_Sheet_3.xlsx]

## Sheet: Sheet1
Dataset S3 Identification of the WT extracellular proteins by LC-MS/MS
Accession	Description	Mass	Score	Matches	Sequences	emPAI	Coverage	GeneID	Gene names
gi|110281073	conserved hypothetical protein [Cytophaga hutchinsonii ATCC 33406]	29638	785	36(25)	12(10)	3.44	55%	ABG59259.1	CHU_1993
gi|110279448	conserved hypothetical protein [Cytophaga hutchinsonii ATCC 33406]	95666	772	40(28)	16(15)	0.96	35%	ABG57634.1	CHU_0344
gi|110279241	possible thiol-disulfide isomerase [Cytophaga hutchinsonii ATCC 33406]	55233	437	36(19)	18(15)	1.67	38%	ABG57427.1	CHU_0134
gi|110279115	hypothetical protein CHU_0007 [Cytophaga hutchinsonii ATCC 33406]	27426	410	21(14)	11(9)	1.81	57%	ABG57301.1	CHU_0007
gi|110281306	phosphoglycerate kinase [Cytophaga hutchinsonii ATCC 33406]	42346	323	27(16)	13(11)	1.47	42%	ABG59492.1	pgk CHU_2229
gi|110281773	hypothetical protein CHU_2708 [Cytophaga hutchinsonii ATCC 33406]	33796	308	8(7)	6(6)	0.76	25%	ABG59959.1	CHU_2708
gi|110281764	gliding motility-related protein; possible outer membrane protein [Cytophaga hutchinsonii ATCC 33406]	24803	250	12(9)	7(6)	1.14	33%	ABG59950.1	CHU_2699
gi|110282082	hypothetical protein CHU_3027 [Cytophaga hutchinsonii ATCC 33406]	34250	245	17(7)	9(5)	0.91	29%	ABG60268.1	CHU_3027
gi|110282805	hypothetical protein CHU_3758 [Cytophaga hutchinsonii ATCC 33406]	19634	234	10(8)	5(5)	1.58	32%	ABG60991.1	CHU_3758
gi|110280692	conserved hypothetical protein [Cytophaga hutchinsonii ATCC 33406]	58617	226	17(11)	8(7)	0.55	19%	ABG58878.1	CHU_1608
gi|110279246	aspartate-semialdehyde dehydrogenase [Cytophaga hutchinsonii ATCC 33406]	36290	206	9(8)	7(7)	0.84	29%	ABG57432.1	asd CHU_0139
gi|110280197	CHU large protein; endoglucanase, glycoside hydrolase family 5 protein [Cytophaga hutchinsonii ATCC 33406]	136177	172	6(4)	5(3)	0.07	4%	ABG58383.1	CHU_1107
gi|110282680	glycine hydroxymethyltransferase [Cytophaga hutchinsonii ATCC 33406]	47351	153	8(5)	7(4)	0.40	20%	ABG60866.1	glyA CHU_3633
gi|110280366	non-processive endocellulase [Cytophaga hutchinsonii ATCC 33406]	63390	139	10(6)	8(6)	0.42	17%	ABG58552.1	cel CHU_1280
gi|110281092	TPR repeat-containing protein [Cytophaga hutchinsonii ATCC 33406]	56561	137	12(7)	10(5)	0.33	23%	ABG59278.1	CHU_2012
gi|110282699	FKBP-type peptidyl-prolyl cis-trans isomerase (rotamase) [Cytophaga hutchinsonii ATCC 33406]	33073	135	14(7)	9(5)	0.61	30%	ABG60885.1	CHU_3652
gi|110282229	translation elongation factor 1A (EF-1A/EF-Tu) [Cytophaga hutchinsonii ATCC 33406]	43108	132	8(4)	7(4)	0.34	19%	ABG60415.1	tuf CHU_3175
gi|110281416	hypothetical protein CHU_2344 [Cytophaga hutchinsonii ATCC 33406]	19592	130	12(5)	6(4)	1.20	47%	ABG59602.1	CHU_2344
gi|110282464	outer membrane protein, ompH family [Cytophaga hutchinsonii ATCC 33406]	23733	129	11(5)	8(5)	0.93	38%	ABG60650.1	ompH CHU_3414
gi|110279623	conserved hypothetical protein [Cytophaga hutchinsonii ATCC 33406]	29174	129	12(6)	7(4)	0.72	33%	ABG57809.1	CHU_0522
gi|110281708	conserved hypothetical protein [Cytophaga hutchinsonii ATCC 33406]	26399	127	10(4)	7(4)	0.61	37%	ABG59894.1	CHU_2642
gi|110281904	conserved hypothetical protein, with LysM-repeats [Cytophaga hutchinsonii ATCC 33406]	41277	125	19(8)	15(5)	0.59	36%	ABG60090.1	CHU_2842
gi|110279973	CHU large protein; uncharacterized [Cytophaga hutchinsonii ATCC 33406]	109084	125	9(4)	6(4)	0.13	9%	ABG58159.1	CHU_0878
gi|110281774	PorT-related protein [Cytophaga hutchinsonii ATCC 33406]	25777	123	7(5)	4(4)	0.84	22%	ABG59960.1	CHU_2709
gi|110282115	fructose-bisphosphate aldolase, class II [Cytophaga hutchinsonii ATCC 33406]	40042	121	7(3)	5(3)	0.27	21%	ABG60301.1	fbaA CHU_3060
gi|110281819	conserved hypothetical protein [Cytophaga hutchinsonii ATCC 33406]	59832	115	5(3)	4(2)	0.17	9%	ABG60005.1	CHU_2755
gi|110280364	hypothetical protein CHU_1278 [Cytophaga hutchinsonii ATCC 33406]	41914	111	8(3)	5(3)	0.26	17%	ABG58550.1	CHU_1278
gi|110280361	citrate synthase [Cytophaga hutchinsonii ATCC 33406]	48000	109	6(5)	5(5)	0.39	12%	ABG58547.1	gltA CHU_1275
gi|110281930	conserved hypothetical protein [Cytophaga hutchinsonii ATCC 33406]	32532	108	10(5)	6(4)	0.48	23%	ABG60116.1	CHU_2868
gi|110282219	SSU ribosomal protein S7P [Cytophaga hutchinsonii ATCC 33406]	17557	108	10(4)	7(2)	0.42	42%	ABG60405.1	rpsG CHU_3165
gi|110281300	aconitase [Cytophaga hutchinsonii ATCC 33406]	81835	107	15(6)	11(5)	0.27	19%	ABG59486.1	acnA CHU_2223
gi|110282629	conserved hypothetical protein [Cytophaga hutchinsonii ATCC 33406]	26211	106	5(4)	3(3)	0.43	15%	ABG60815.1	CHU_3582
gi|1590907587	ATP-dependent Clp protease ATP-binding subunit [Cytophaga sp. DMA-K-7a]	94433	105	6(2)	6(2)	0.07	9%	TDB68264.1
gi|110279486	conserved hypothetical protein [Cytophaga hutchinsonii ATCC 33406]	19361	99	9(4)	4(3)	0.62	30%	ABG57672.1	CHU_0382
gi|110281507	conserved hypothetical protein [Cytophaga hutchinsonii ATCC 33406]	89764	93	9(3)	5(2)	0.07	8%	ABG59693.1	CHU_2437
gi|110282090	leucine-rich protein [Cytophaga hutchinsonii ATCC 33406]	32943	91	9(5)	6(3)	0.47	25%	ABG60276.1	CHU_3035
gi|110282686	conserved hypothetical protein [Cytophaga hutchinsonii ATCC 33406]	39632	88	9(5)	7(5)	0.62	22%	ABG60872.1	CHU_3639
gi|110281264	hypothetical protein CHU_2187 [Cytophaga hutchinsonii ATCC 33406]	21278	88	6(4)	3(3)	0.80	22%	ABG59450.1	CHU_2187
gi|110279885	aminotransferase [Cytophaga hutchinsonii ATCC 33406]	43679	86	11(6)	9(5)	0.66	32%	ABG58071.1	aspB CHU_0784
gi|110282227	LSU ribosomal protein L11P [Cytophaga hutchinsonii ATCC 33406]	15763	84	7(2)	4(2)	0.48	40%	ABG60413.1	rplK CHU_3173
gi|110282189	LSU ribosomal protein L17P [Cytophaga hutchinsonii ATCC 33406]	17517	81	7(4)	5(4)	1.02	26%	ABG60375.1	rplQ CHU_3135
gi|110282665	hypothetical protein CHU_3618 [Cytophaga hutchinsonii ATCC 33406]	40821	80	4(3)	4(3)	0.26	15%	ABG60851.1	CHU_3618
gi|110280339	conserved hypothetical protein [Cytophaga hutchinsonii ATCC 33406]	50033	80	11(3)	9(3)	0.21	25%	ABG58525.1	CHU_1253
gi|110282330	triosephosphate isomerase [Cytophaga hutchinsonii ATCC 33406]	27280	76	6(2)	6(2)	0.26	37%	ABG60516.1	tpiA CHU_3277
gi|110282211	LSU ribosomal protein L22P [Cytophaga hutchinsonii ATCC 33406]	19830	76	2(2)	2(2)	0.37	13%	ABG60397.1	rplV CHU_3157
gi|110279484	hypothetical protein CHU_0380 [Cytophaga hutchinsonii ATCC 33406]	17023	76	13(5)	4(3)	1.07	25%	ABG57670.1	CHU_0380
gi|110281868	conserved hypothetical protein [Cytophaga hutchinsonii ATCC 33406]	18230	73	3(2)	2(2)	0.41	14%	ABG60054.1	CHU_2806
gi|110279619	conserved hypothetical protein [Cytophaga hutchinsonii ATCC 33406]	40353	73	4(3)	4(3)	0.27	12%	ABG57805.1	CHU_0517
gi|110282274	CHU large protein; uncharacterized [Cytophaga hutchinsonii ATCC 33406]	200972	72	2(2)	1(1)	0.03	1%	ABG60460.1	CHU_3220
gi|110279204	LSU ribosomal protein L34P [Cytophaga hutchinsonii ATCC 33406]	6132	72	2(2)	1(1)	0.59	17%	ABG57390.1	rpmH CHU_0096
gi|110281317	succinate--CoA ligase, ADP-forming (succinyl-CoA synthetase, beta subunit) [Cytophaga hutchinsonii ATCC 33406]	43172	68	3(1)	3(1)	0.08	8%	ABG59503.1	sucC CHU_2240
gi|110279232	outer membrane protein, peptidoglycan-associated lipoprotein [Cytophaga hutchinsonii ATCC 33406]	74064	66	8(3)	5(2)	0.09	8%	ABG57418.1	pal CHU_0125
gi|110281390	glucose/sorbosone dehydrogenase [Cytophaga hutchinsonii ATCC 33406]	44313	66	5(2)	4(2)	0.15	19%	ABG59576.1	bcd CHU_2315
gi|110279820	3-deoxy-7-phosphoheptulonate synthase [Cytophaga hutchinsonii ATCC 33406]	41618	64	6(3)	6(3)	0.26	18%	ABG58006.1	pheB CHU_0719
gi|110280363	hypothetical protein CHU_1277 [Cytophaga hutchinsonii ATCC 33406]	65416	64	7(1)	6(1)	0.05	11%	ABG58549.1	CHU_1277
gi|110279449	hypothetical protein CHU_0345 [Cytophaga hutchinsonii ATCC 33406]	79625	64	8(2)	5(2)	0.13	8%	ABG57635.1	CHU_0345
gi|110281729	conserved hypothetical protein [Cytophaga hutchinsonii ATCC 33406]	14109	63	1(1)	1(1)	0.24	16%	ABG59915.1	CHU_2663
gi|110279934	CHU large protein [Cytophaga hutchinsonii ATCC 33406]	95115	62	7(2)	5(2)	0.07	11%	ABG58120.1	CHU_0834
gi|110282533	conserved hypothetical protein [Cytophaga hutchinsonii ATCC 33406]	20506	62	4(2)	4(2)	0.58	30%	ABG60719.1	CHU_3486
gi|110279160	serine protease [Cytophaga hutchinsonii ATCC 33406]	51808	62	5(1)	5(1)	0.06	13%	ABG57346.1	degQ CHU_0052
gi|110282075	malate dehydrogenase (NAD) [Cytophaga hutchinsonii ATCC 33406]	33615	61	6(3)	5(3)	0.33	24%	ABG60261.1	mdh CHU_3020
gi|110280166	CHU large protein; candidate b-glycosidase, glycoside hydrolase family 8 protein [Cytophaga hutchinsonii ATCC 33406]	274822	61	8(4)	6(4)	0.05	2%	ABG58352.1	CHU_1075
gi|110282825	hypothetical protein CHU_3779 [Cytophaga hutchinsonii ATCC 33406]	21863	61	1(1)	1(1)	0.15	6%	ABG61011.1	CHU_3779
gi|110281781	tonB-related protein [Cytophaga hutchinsonii ATCC 33406]	13413	60	6(3)	3(2)	0.57	33%	ABG59967.1	CHU_2717
gi|110279889	conserved hypothetical protein [Cytophaga hutchinsonii ATCC 33406]	35851	59	8(3)	6(3)	0.30	22%	ABG58075.1	CHU_0788
gi|110281010	conserved hypothetical protein [Cytophaga hutchinsonii ATCC 33406]	21446	59	4(2)	3(1)	0.16	18%	ABG59196.1	CHU_1930
gi|1405877302	elongation factor Tu [Cytophaga xylanolytica]	43665	59	1(1)	1(1)	0.08	3%	PZX18146.1
gi|110281836	6-phosphofructokinase [Cytophaga hutchinsonii ATCC 33406]	35684	56	1(1)	1(1)	0.09	3%	ABG60022.1	pfkA CHU_2773
gi|110280341	amino acid/amide ABC transporter substrate-binding protein, HAAT family [Cytophaga hutchinsonii ATCC 33406]	49645	56	2(1)	2(1)	0.07	5%	ABG58527.1	livG CHU_1255
gi|110279261	ATPase involved in DNA repair; chromosome segregation ATPase [Cytophaga hutchinsonii ATCC 33406]	33205	55	2(1)	2(1)	0.10	9%	ABG57447.1	CHU_0155
gi|110282213	LSU ribosomal protein L2P [Cytophaga hutchinsonii ATCC 33406]	30243	55	5(3)	4(2)	0.23	13%	ABG60399.1	rplB CHU_3159
gi|110282155	chaperone protein (heat shock protein 70) [Cytophaga hutchinsonii ATCC 33406]	68254	55	7(3)	7(3)	0.15	13%	ABG60341.1	dnaK CHU_3101
gi|110280728	LSU ribosomal protein L20P [Cytophaga hutchinsonii ATCC 33406]	13226	55	4(2)	1(1)	0.99	13%	ABG58914.1	rplT CHU_1645
gi|110280927	hypothetical protein CHU_1846 [Cytophaga hutchinsonii ATCC 33406]	25158	55	2(1)	2(1)	0.13	11%	ABG59113.1	CHU_1846
gi|110280396	2-amino-3-ketobutyrate CoA ligase (glycine acetyltransferase) [Cytophaga hutchinsonii ATCC 33406]	46162	54	5(2)	5(2)	0.15	11%	ABG58582.1	kbl CHU_1310
gi|110279439	hypothetical protein CHU_0335 [Cytophaga hutchinsonii ATCC 33406]	62455	53	7(2)	5(2)	0.11	9%	ABG57625.1	CHU_0335
gi|110280820	hypothetical protein CHU_1739 [Cytophaga hutchinsonii ATCC 33406]	30092	53	3(1)	3(1)	0.11	14%	ABG59006.1	CHU_1739
gi|110279201	thioredoxin [Cytophaga hutchinsonii ATCC 33406]	11541	53	3(3)	2(2)	0.69	26%	ABG57387.1	trxA CHU_0093
gi|110282212	SSU ribosomal protein S19P [Cytophaga hutchinsonii ATCC 33406]	10092	53	3(2)	3(2)	1.42	24%	ABG60398.1	rpsS CHU_3158
gi|110280317	zinc protease [Cytophaga hutchinsonii ATCC 33406]	110678	52	3(1)	3(1)	0.03	3%	ABG58503.1	pqqL CHU_1230
gi|110281262	possible outer membrane protein [Cytophaga hutchinsonii ATCC 33406]	76897	51	4(2)	4(2)	0.09	6%	ABG59448.1	yiaD CHU_2185
gi|1590908139	50S ribosomal protein L2 [Cytophaga sp. DMA-K-7a]	30056	51	3(2)	2(1)	0.23	6%	TDB68812.1
gi|110279858	thiol-disulfide isomerase/thioredoxin [Cytophaga hutchinsonii ATCC 33406]	21220	49	1(1)	1(1)	0.16	6%	ABG58044.1	CHU_0757
gi|110282777	hypothetical protein CHU_3730 [Cytophaga hutchinsonii ATCC 33406]	18061	48	4(2)	2(1)	0.19	11%	ABG60963.1	CHU_3730
gi|110279298	possible peptidyl-prolyl cis-trans isomerase [Cytophaga hutchinsonii ATCC 33406]	88254	47	5(2)	5(2)	0.08	7%	ABG57484.1	CHU_0192
gi|110281659	SSU ribosomal protein S18P [Cytophaga hutchinsonii ATCC 33406]	9921	46	1(1)	1(1)	0.35	15%	ABG59845.1	rpsR CHU_2592
gi|110281745	probable outer membrane lipoprotein P61 [Cytophaga hutchinsonii ATCC 33406]	65518	46	1(1)	1(1)	0.05	2%	ABG59931.1	CHU_2679
gi|110281869	outer membrane efflux protein/ immunoreative antigen [Cytophaga hutchinsonii ATCC 33406]	50026	45	8(1)	6(1)	0.07	16%	ABG60055.1	CHU_2807
gi|110282098	thioredoxin family protein [Cytophaga hutchinsonii ATCC 33406]	48429	44	3(2)	3(2)	0.14	9%	ABG60284.1	CHU_3043
gi|110280362	hypothetical protein CHU_1276 [Cytophaga hutchinsonii ATCC 33406]	85250	44	3(1)	3(1)	0.04	4%	ABG58548.1	CHU_1276
gi|110282197	LSU ribosomal protein L15P [Cytophaga hutchinsonii ATCC 33406]	15847	43	3(1)	2(1)	0.21	13%	ABG60383.1	rplO CHU_3143
gi|110282206	LSU ribosomal protein L14P [Cytophaga hutchinsonii ATCC 33406]	13254	42	2(2)	1(1)	0.26	5%	ABG60392.1	rplN CHU_3152
gi|110282737	hypothetical protein CHU_3690 [Cytophaga hutchinsonii ATCC 33406]	24160	42	4(2)	3(2)	0.30	16%	ABG60923.1	CHU_3690
gi|110282091	translation elongation factor Ts (EF-Ts) [Cytophaga hutchinsonii ATCC 33406]	29717	42	4(2)	3(2)	0.24	12%	ABG60277.1	tsf CHU_3036
gi|110279557	LSU ribosomal protein L27P [Cytophaga hutchinsonii ATCC 33406]	9494	42	1(1)	1(1)	0.36	13%	ABG57743.1	rpmA CHU_0454
gi|110279276	conserved hypothetical protein [Cytophaga hutchinsonii ATCC 33406]	38907	41	5(3)	3(2)	0.18	12%	ABG57462.1	CHU_0170
gi|110282698	FKBP-type peptidyl-prolyl cis-trans isomerase (rotamase) [Cytophaga hutchinsonii ATCC 33406]	33526	41	5(2)	3(2)	0.21	15%	ABG60884.1	CHU_3651
gi|110279790	C-terminal processing peptidase-3, Serine peptidase, MEROPS family S41A [Cytophaga hutchinsonii ATCC 33406]	59187	41	4(1)	4(1)	0.06	9%	ABG57976.1	ctpA CHU_0689
gi|110280315	isocitrate dehydrogenase (NADP) [Cytophaga hutchinsonii ATCC 33406]	46569	40	5(1)	4(1)	0.07	10%	ABG58501.1	icd CHU_1228
gi|110282217	SSU ribosomal protein S10P [Cytophaga hutchinsonii ATCC 33406]	11464	40	4(1)	3(1)	0.30	32%	ABG60403.1	rpsJ CHU_3163
gi|110282848	conserved hypothetical protein; possible protease [Cytophaga hutchinsonii ATCC 33406]	85074	40	6(2)	4(2)	0.12	6%	ABG61034.1	CHU_3802
gi|110279217	hypothetical protein CHU_0110 [Cytophaga hutchinsonii ATCC 33406]	27863	39	3(1)	3(1)	0.12	13%	ABG57403.1	CHU_0110
gi|110280969	thioredoxin family protein [Cytophaga hutchinsonii ATCC 33406]	19571	38	2(1)	2(1)	0.17	16%	ABG59155.1	CHU_1889
gi|1104037701	GDP-mannose 4,6 dehydratase, partial [Cytophaga hutchinsonii ATCC 33406]	23587	37	4(2)	4(2)	0.30	23%	SFY00809.1
gi|1590903071	ATP-binding cassette domain-containing protein [Cytophaga sp. DMA-K-7a]	55893	37	74(19)	1(1)	0.06	1%	TDB63827.1
gi|110281870	membrane fusion protein; possible cation efflux system protein [Cytophaga hutchinsonii ATCC 33406]	38302	37	1(1)	1(1)	0.09	1%	ABG60056.1	CHU_2808
gi|110282094	LSU ribosomal protein L13P [Cytophaga hutchinsonii ATCC 33406]	16631	37	1(1)	1(1)	0.20	6%	ABG60280.1	rplM CHU_3039
gi|110279224	SSU ribosomal protein S16P [Cytophaga hutchinsonii ATCC 33406]	19059	36	2(1)	2(1)	0.18	11%	ABG57410.1	rpsP CHU_0117
gi|110282789	3-isopropylmalate dehydratase, large subunit [Cytophaga hutchinsonii ATCC 33406]	50564	36	2(1)	2(1)	0.07	6%	ABG60975.1	leuC CHU_3742
gi|110279206	C-terminal processing peptidase-3, Serine peptidase, MEROPS family S41A [Cytophaga hutchinsonii ATCC 33406]	61353	36	4(1)	3(1)	0.05	5%	ABG57392.1	prc CHU_0098
gi|110281814	DNA-binding protein HU-beta [Cytophaga hutchinsonii ATCC 33406]	9581	35	1(1)	1(1)	0.36	12%	ABG60000.1	hupB CHU_2750
gi|110282434	hypothetical protein CHU_3384 [Cytophaga hutchinsonii ATCC 33406]	33826	35	5(2)	4(2)	0.21	17%	ABG60620.1	CHU_3384
gi|110280539	outer membrane protein [Cytophaga hutchinsonii ATCC 33406]	55277	35	1(1)	1(1)	0.06	2%	ABG58725.1	CHU_1454
gi|110281056	thiol-disulfide isomerase or thioredoxin [Cytophaga hutchinsonii ATCC 33406]	22392	34	1(1)	1(1)	0.15	7%	ABG59242.1	CHU_1976
gi|110281180	endoglucanase, glycoside hydrolase family 5 protein [Cytophaga hutchinsonii ATCC 33406]	38979	34	2(1)	2(1)	0.08	7%	ABG59366.1	cel CHU_2103
gi|110280088	dienelactone hydrolase-related protein [Cytophaga hutchinsonii ATCC 33406]	30987	34	4(1)	3(1)	0.11	14%	ABG58274.1	CHU_0997
gi|110282193	SSU ribosomal protein S13P [Cytophaga hutchinsonii ATCC 33406]	14113	34	9(2)	6(2)	0.54	36%	ABG60379.1	rpsM CHU_3139
gi|110279749	LSU ribosomal protein L28P [Cytophaga hutchinsonii ATCC 33406]	9025	34	2(1)	2(1)	0.39	20%	ABG57935.1	rpmB CHU_0648
gi|110281537	[Acyl-carrier-protein] S-malonyltransferase [Cytophaga hutchinsonii ATCC 33406]	31132	34	1(1)	1(1)	0.11	4%	ABG59723.1	fabD CHU_2469
gi|110282741	hypothetical protein CHU_3694 [Cytophaga hutchinsonii ATCC 33406]	41716	33	3(1)	3(1)	0.08	10%	ABG60927.1	CHU_3694
gi|110281583	outer membrane protein [Cytophaga hutchinsonii ATCC 33406]	52034	32	3(1)	2(1)	0.06	4%	ABG59769.1	CHU_2515
gi|110279494	3-oxoacyl-[acyl-carrier-protein] synthase III [Cytophaga hutchinsonii ATCC 33406]	43277	32	1(1)	1(1)	0.08	2%	ABG57680.1	fabH CHU_0390
gi|110279445	hypothetical protein CHU_0341 [Cytophaga hutchinsonii ATCC 33406]	22940	31	2(1)	2(1)	0.15	6%	ABG57631.1	CHU_0341
gi|110279900	alpha-tubulin suppressor [Cytophaga hutchinsonii ATCC 33406]	50270	31	4(1)	3(1)	0.07	7%	ABG58086.1	CHU_0799
gi|110281879	branched chain amino acid aminotransferase apoenzyme [Cytophaga hutchinsonii ATCC 33406]	40069	31	2(1)	1(1)	0.08	3%	ABG60065.1	ilvE CHU_2817
gi|110280656	conserved hypothetical protein [Cytophaga hutchinsonii ATCC 33406]	47456	30	2(1)	2(1)	0.07	6%	ABG58842.1	CHU_1571
gi|110279996	UDP-glucose 6-dehydrogenase [Cytophaga hutchinsonii ATCC 33406]	48429	30	2(1)	2(1)	0.07	5%	ABG58182.1	ugd CHU_0901 CHU_3394
gi|110282220	SSU ribosomal protein S12P [Cytophaga hutchinsonii ATCC 33406]	15156	30	3(2)	2(1)	0.22	21%	ABG60406.1	rpsL CHU_3166
gi|110280732	peptide methionine sulfoxide reductase [Cytophaga hutchinsonii ATCC 33406]	31296	30	2(1)	2(1)	0.11	9%	ABG58918.1	msrA CHU_1649
gi|110280308	CHU large protein [Cytophaga hutchinsonii ATCC 33406]	176568	30	4(1)	3(1)	0.02	2%	ABG58494.1	CHU_1221
gi|110280089	phosphomannomutase [Cytophaga hutchinsonii ATCC 33406]	64500	30	5(3)	5(3)	0.16	10%	ABG58275.1	pgm CHU_0998
gi|110282191	SSU ribosomal protein S4P [Cytophaga hutchinsonii ATCC 33406]	23053	30	6(3)	4(3)	0.50	19%	ABG60377.1	rpsD CHU_3137
gi|110281295	CRISPR-associated protein, Cas6 family [Cytophaga hutchinsonii ATCC 33406]	30799	29	7(1)	6(1)	0.11	31%	ABG59481.1	CHU_2218
gi|110281812	S-adenosylmethionine methyltransferase [Cytophaga hutchinsonii ATCC 33406]	33579	29	2(1)	2(1)	0.10	8%	ABG59998.1	rsmH mraW CHU_2748
gi|110281095	outer membrane transport energization protein TonB [Cytophaga hutchinsonii ATCC 33406]	30669	29	2(1)	2(1)	0.11	8%	ABG59281.1	tonB CHU_2015
gi|110279227	LSU ribosomal protein L19P [Cytophaga hutchinsonii ATCC 33406]	13929	29	2(1)	2(1)	0.25	16%	ABG57413.1	rplS CHU_0120
gi|110282701	CHU large protein; uncharacterized [Cytophaga hutchinsonii ATCC 33406]	247964	28	3(1)	2(1)	0.01	0%	ABG60887.1	CHU_3654
gi|110281918	hypothetical protein CHU_2856 [Cytophaga hutchinsonii ATCC 33406]	24652	28	2(2)	2(2)	0.29	10%	ABG60104.1	CHU_2856
gi|110281967	conserved hypothetical protein [Cytophaga hutchinsonii ATCC 33406]	16526	27	4(1)	2(1)	0.20	25%	ABG60153.1	CHU_2911
gi|110280566	hypothetical protein CHU_1481 [Cytophaga hutchinsonii ATCC 33406]	24132	27	1(1)	1(1)	0.14	5%	ABG58752.1	CHU_1481
gi|110282228	transcription antitermination protein nusG [Cytophaga hutchinsonii ATCC 33406]	20709	27	1(1)	1(1)	0.16	4%	ABG60414.1	nusG CHU_3174
gi|110281827	conserved hypothetical protein; possible dTDP-6-deoxy-L-hexose 3-O-methyltransferase [Cytophaga hutchinsonii ATCC 33406]	25497	27	4(1)	3(1)	0.13	17%	ABG60013.1	CHU_2763
gi|110279731	conserved hypothetical protein [Cytophaga hutchinsonii ATCC 33406]	40493	26	4(1)	3(1)	0.17	9%	ABG57917.1	CHU_0630
gi|110282486	CHU large protein; uncharacterized [Cytophaga hutchinsonii ATCC 33406]	250861	26	2(1)	2(1)	0.01	1%	ABG60672.1	CHU_3437
gi|110279786	serine O-acetyltransferase [Cytophaga hutchinsonii ATCC 33406]	33093	26	6(1)	2(1)	0.10	6%	ABG57972.1	cysE CHU_0685
gi|110282459	hypothetical protein CHU_3409 [Cytophaga hutchinsonii ATCC 33406]	37641	26	1(1)	1(1)	0.09	4%	ABG60645.1	CHU_3409
gi|110280472	ADP-glyceromanno-heptose 6-epimerase precursor [Cytophaga hutchinsonii ATCC 33406]	37663	26	3(1)	3(1)	0.09	10%	ABG58658.1	rfaD hldD CHU_1387
gi|110279526	conserved hypothetical protein [Cytophaga hutchinsonii ATCC 33406]	117871	25	5(1)	1(1)	0.03	0%	ABG57712.1	CHU_0422
gi|110282695	nucleoside diphosphate kinase [Cytophaga hutchinsonii ATCC 33406]	15125	25	1(1)	1(1)	0.23	11%	ABG60881.1	ndk CHU_3648
gi|110281692	LSU ribosomal protein L25P [Cytophaga hutchinsonii ATCC 33406]	21492	25	3(1)	3(1)	0.16	15%	ABG59878.1	rplY ctc CHU_2626
gi|110281143	conserved hypothetical protein [Cytophaga hutchinsonii ATCC 33406]	21537	25	3(1)	3(1)	0.16	23%	ABG59329.1	CHU_2066
gi|110280176	3-oxoacyl-[acyl-carrier-protein] reductase [Cytophaga hutchinsonii ATCC 33406]	26268	25	3(1)	3(1)	0.13	14%	ABG58362.1	fabG CHU_1085
gi|110282484	conserved hypothetical protein [Cytophaga hutchinsonii ATCC 33406]	35547	24	2(1)	2(1)	0.09	7%	ABG60670.1	CHU_3434
gi|110280909	60 kDa chaperonin [Cytophaga hutchinsonii ATCC 33406]	57854	24	2(1)	2(1)	0.06	4%	ABG59095.1	groL groEL CHU_1828
gi|110282099	conserved hypothetical protein [Cytophaga hutchinsonii ATCC 33406]	31107	24	2(1)	2(1)	0.11	8%	ABG60285.1	CHU_3044
gi|110282187	enolase [Cytophaga hutchinsonii ATCC 33406]	46131	24	6(1)	6(1)	0.07	22%	ABG60373.1	eno CHU_3133
gi|1405876520	hypothetical protein LX69_01428 [Cytophaga xylanolytica]	11627	24	2(1)	1(1)	0.30	8%	PZX17379.1
gi|110279768	thiol oxidoreductase [Cytophaga hutchinsonii ATCC 33406]	52408	23	1(1)	1(1)	0.06	2%	ABG57954.1	CHU_0667
gi|110282203	SSU ribosomal protein S14P [Cytophaga hutchinsonii ATCC 33406]	10134	23	4(1)	2(1)	0.34	22%	ABG60389.1	rpsN CHU_3149
gi|110280899	hypothetical protein CHU_1818 [Cytophaga hutchinsonii ATCC 33406]	24750	22	2(0)	1(0)	0.14	6%	ABG59085.1	CHU_1818
gi|110282061	periplasmic serine protease [Cytophaga hutchinsonii ATCC 33406]	50583	21	1(0)	1(0)	0.07	3%	ABG60247.1	htrA CHU_3006
gi|110280970	possible Zn-dependent protease [Cytophaga hutchinsonii ATCC 33406]	30164	21	1(0)	1(0)	0.11	4%	ABG59156.1	CHU_1890
gi|110281673	outer membrane peptidoglycan-associated protein [Cytophaga hutchinsonii ATCC 33406]	80059	20	1(1)	1(1)	0.04	1%	ABG59859.1	ompA CHU_2606
gi|110282047	ATP-dependent protease La [Cytophaga hutchinsonii ATCC 33406]	91748	20	1(1)	1(1)	0.04	1%	ABG60233.1	lon CHU_2992
gi|110282246	conserved hypothetical protein [Cytophaga hutchinsonii ATCC 33406]	36103	20	4(0)	3(0)	0.09	6%	ABG60432.1	CHU_3192
gi|110279596	peptidylprolyl isomerase A (peptidyl-prolyl cis-trans isomerase) [Cytophaga hutchinsonii ATCC 33406]	24118	19	3(0)	2(0)	0.14	12%	ABG57782.1	ppiC CHU_0493
gi|110282062	hypothetical protein CHU_3007 [Cytophaga hutchinsonii ATCC 33406]	14608	15	1(1)	1(1)	0.23	10%	ABG60248.1	CHU_3007
gi|110280463	NADH dehydrogenase subunit F [Cytophaga hutchinsonii ATCC 33406]	49416	14	1(0)	1(0)	0.07	4%	ABG58649.1	nuoF CHU_1377
