# Supplementary material for: Identification of the Type IX Secretion System Component, PorV (CHU_3238), Involved in Secretion and Localization of Proteins in Cytophaga hutchinsonii
Source: Front Microbiol. 2021 Oct 20;12:742673. doi: 10.3389/fmicb.2021.742673 (PMC8564354; doi:10.3389/fmicb.2021.742673)
Supplement: Supplementary file 4 [file Data_Sheet_4.xlsx]

## Sheet: Sheet1
Dataset S4 Identification of the Δ3238 mutant extracellular proteins by LC-MS/MS
Accession	Description	Mass	Score	Matches	Sequences	emPAI	Coverage	GeneID	Gene names
gi|110280317	zinc protease [Cytophaga hutchinsonii ATCC 33406]	110678	2567	101(77)	45(42)	3.68	52%	ABG58503.1	pqqL CHU_1230
gi|110282082	hypothetical protein CHU_3027 [Cytophaga hutchinsonii ATCC 33406]	34250	2112	103(71)	17(16)	11.09	54%	ABG60268.1	CHU_3027
gi|110281073	conserved hypothetical protein [Cytophaga hutchinsonii ATCC 33406]	29638	2096	118(65)	15(13)	8.34	64%	ABG59259.1	CHU_1993
gi|110280166	CHU large protein; candidate b-glycosidase, glycoside hydrolase family 8 protein [Cytophaga hutchinsonii ATCC 33406]	274822	1735	69(54)	30(29)	0.51	17%	ABG58352.1	CHU_1075
gi|110280366	non-processive endocellulase [Cytophaga hutchinsonii ATCC 33406]	63390	1337	56(44)	19(19)	2.92	47%	ABG58552.1	cel CHU_1280
gi|110280315	isocitrate dehydrogenase (NADP) [Cytophaga hutchinsonii ATCC 33406]	46569	1310	84(54)	28(25)	7.33	62%	ABG58501.1	icd CHU_1228
gi|110279439	hypothetical protein CHU_0335 [Cytophaga hutchinsonii ATCC 33406]	62455	1188	55(44)	22(22)	2.99	52%	ABG57625.1	CHU_0335
gi|754528947	tetratricopeptide repeat protein [Cytophaga hutchinsonii]	60048	1130	57(39)	27(24)	3.69	53%	WP_041932320.1
gi|110279323	outer membrane protein, porin F precursor [Cytophaga hutchinsonii ATCC 33406]	74433	1067	49(39)	20(19)	1.58	35%	ABG57509.1	ompA CHU_0217
gi|110279241	possible thiol-disulfide isomerase [Cytophaga hutchinsonii ATCC 33406]	55233	917	62(40)	19(18)	2.57	42%	ABG57427.1	CHU_0134
gi|110282629	conserved hypothetical protein [Cytophaga hutchinsonii ATCC 33406]	26211	909	42(28)	10(6)	2.74	58%	ABG60815.1	CHU_3582
gi|110281501	dipeptidyl-peptidase 7, Serine peptidase, MEROPS family S46 [Cytophaga hutchinsonii ATCC 33406]	79998	893	54(41)	24(21)	1.84	37%	ABG59687.1	CHU_2431
gi|110281306	phosphoglycerate kinase [Cytophaga hutchinsonii ATCC 33406]	42346	886	47(33)	18(16)	4.64	58%	ABG59492.1	pgk CHU_2229
gi|110282355	conserved hypothetical protein; possible surface antigen [Cytophaga hutchinsonii ATCC 33406]	84576	882	33(23)	23(18)	1.14	42%	ABG60541.1	CHU_3302
gi|110282098	thioredoxin family protein [Cytophaga hutchinsonii ATCC 33406]	48429	866	48(36)	17(16)	2.50	52%	ABG60284.1	CHU_3043
gi|110280820	hypothetical protein CHU_1739 [Cytophaga hutchinsonii ATCC 33406]	30092	843	48(33)	13(13)	6.34	58%	ABG59006.1	CHU_1739
gi|110282229	translation elongation factor 1A (EF-1A/EF-Tu) [Cytophaga hutchinsonii ATCC 33406]	43108	791	38(30)	15(13)	2.78	46%	ABG60415.1	tuf CHU_3175
gi|110282680	glycine hydroxymethyltransferase [Cytophaga hutchinsonii ATCC 33406]	47351	790	34(26)	21(18)	2.59	62%	ABG60866.1	glyA CHU_3633
gi|110281927	conserved hypothetical protein [Cytophaga hutchinsonii ATCC 33406]	93273	782	45(32)	29(26)	1.54	44%	ABG60113.1	CHU_2865
gi|110280936	hypothetical protein CHU_1856 [Cytophaga hutchinsonii ATCC 33406]	23710	758	33(27)	11(11)	5.33	56%	ABG59122.1	CHU_1856
gi|110279298	possible peptidyl-prolyl cis-trans isomerase [Cytophaga hutchinsonii ATCC 33406]	88254	732	41(27)	25(19)	1.07	42%	ABG57484.1	CHU_0192
gi|110280395	TPR repeat-containing protein [Cytophaga hutchinsonii ATCC 33406]	58663	720	39(29)	21(19)	2.33	50%	ABG58581.1	CHU_1309
gi|110282741	hypothetical protein CHU_3694 [Cytophaga hutchinsonii ATCC 33406]	41716	718	44(30)	14(12)	2.39	45%	ABG60927.1	CHU_3694
gi|110279532	hypothetical protein CHU_0429 [Cytophaga hutchinsonii ATCC 33406]	58184	695	35(25)	17(14)	1.41	39%	ABG57718.1	CHU_0429
gi|110281317	succinate--CoA ligase, ADP-forming (succinyl-CoA synthetase, beta subunit) [Cytophaga hutchinsonii ATCC 33406]	43172	687	32(26)	18(17)	3.06	61%	ABG59503.1	sucC CHU_2240
gi|754529553	glucose-6-phosphate isomerase [Cytophaga hutchinsonii]	60706	674	44(21)	20(15)	1.58	44%	WP_041932540.1
gi|110280197	CHU large protein; endoglucanase, glycoside hydrolase family 5 protein [Cytophaga hutchinsonii ATCC 33406]	136177	667	25(19)	15(13)	0.39	18%	ABG58383.1	CHU_1107
gi|110280177	dihydrolipoyl dehydrogenase (dihydrolipoamide dehydrogenase) [Cytophaga hutchinsonii ATCC 33406]	49534	658	31(21)	13(11)	1.31	35%	ABG58363.1	adhD CHU_1086
gi|110281764	gliding motility-related protein; possible outer membrane protein [Cytophaga hutchinsonii ATCC 33406]	24803	643	32(25)	10(10)	4.89	45%	ABG59950.1	CHU_2699
gi|110281904	conserved hypothetical protein, with LysM-repeats [Cytophaga hutchinsonii ATCC 33406]	41277	618	39(27)	22(18)	3.67	53%	ABG60090.1	CHU_2842
gi|110281869	outer membrane efflux protein/ immunoreative antigen [Cytophaga hutchinsonii ATCC 33406]	50026	615	27(21)	15(15)	2.15	50%	ABG60055.1	CHU_2807
gi|110281773	hypothetical protein CHU_2708 [Cytophaga hutchinsonii ATCC 33406]	33796	604	20(17)	5(5)	1.12	20%	ABG59959.1	CHU_2708
gi|110282486	CHU large protein; uncharacterized [Cytophaga hutchinsonii ATCC 33406]	250861	597	31(22)	18(15)	0.23	11%	ABG60672.1	CHU_3437
gi|110280991	conserved hypothetical protein with multiple MORN variant repeat domains [Cytophaga hutchinsonii ATCC 33406]	60958	582	29(21)	18(14)	1.32	45%	ABG59177.1	CHU_1911
gi|110281930	conserved hypothetical protein [Cytophaga hutchinsonii ATCC 33406]	32532	581	27(23)	11(10)	3.30	43%	ABG60116.1	CHU_2868
gi|110280111	possible aminopeptidase [Cytophaga hutchinsonii ATCC 33406]	59412	580	30(20)	17(14)	1.64	45%	ABG58297.1	yfbL CHU_1020
gi|110280422	CHU large protein; endoglucanase-related protein, glycoside hydrolase family 9 protein [Cytophaga hutchinsonii ATCC 33406]	106105	573	31(25)	18(17)	0.78	26%	ABG58608.1	CHU_1336
gi|908398811	phospho-sugar mutase [Cytophaga hutchinsonii]	65258	566	42(26)	27(21)	2.09	52%	WP_049755600.1
gi|110279206	C-terminal processing peptidase-3, Serine peptidase, MEROPS family S41A [Cytophaga hutchinsonii ATCC 33406]	61353	565	26(18)	18(13)	1.08	42%	ABG57392.1	prc CHU_0098
gi|517155610	hypothetical protein [Cytophaga aurantiaca]	34449	564	25(19)	4(3)	0.74	14%	WP_018344428.1
gi|110282692	transglutaminase-like enzyme; cysteine protease [Cytophaga hutchinsonii ATCC 33406]	76115	559	40(22)	21(17)	1.05	38%	ABG60878.1	CHU_3645
gi|110282155	chaperone protein (heat shock protein 70) [Cytophaga hutchinsonii ATCC 33406]	68254	551	33(20)	18(15)	1.02	32%	ABG60341.1	dnaK CHU_3101
gi|110282778	phosphoglycerate mutase (2,3-bisphosphoglycerate-independent phosphoglycerate mutase) [Cytophaga hutchinsonii ATCC 33406]	55687	550	26(18)	17(13)	1.37	49%	ABG60964.1	apgM gpmI CHU_3731
gi|110282638	4-enzyme protein: 3-hydroxyacyl-CoA dehydrogenase; 3-hydroxybutyryl-CoA epimerase; delta(3)-cis-delta(2)-trans-enoyl-CoA isomerase; enoyl-CoA hydratase [Cytophaga hutchinsonii ATCC 33406]	88700	540	31(23)	19(17)	0.99	30%	ABG60824.1	fadB CHU_3591
gi|110282373	methionine synthase (B12-independent) [Cytophaga hutchinsonii ATCC 33406]	88885	531	24(19)	19(15)	0.78	29%	ABG60559.1	metE CHU_3320
gi|110282281	redoxin family protein [Cytophaga hutchinsonii ATCC 33406]	34224	523	23(17)	13(10)	2.04	52%	ABG60467.1	CHU_3227
gi|110282218	translation elongation factor 2 (EF-2/EF-G) [Cytophaga hutchinsonii ATCC 33406]	78158	513	30(20)	21(18)	1.10	42%	ABG60404.1	fusA CHU_3164
gi|110279115	hypothetical protein CHU_0007 [Cytophaga hutchinsonii ATCC 33406]	27426	510	23(20)	11(10)	2.15	66%	ABG57301.1	CHU_0007
gi|110281100	conserved hypothetical protein [Cytophaga hutchinsonii ATCC 33406]	39490	509	26(20)	11(10)	2.34	31%	ABG59286.1	CHU_2020
gi|110281300	aconitase [Cytophaga hutchinsonii ATCC 33406]	81835	497	43(25)	25(17)	1.19	47%	ABG59486.1	acnA CHU_2223
gi|110280396	2-amino-3-ketobutyrate CoA ligase (glycine acetyltransferase) [Cytophaga hutchinsonii ATCC 33406]	46162	491	33(20)	16(12)	1.82	44%	ABG58582.1	kbl CHU_1310
gi|110280028	amino acid/amide ABC transporter substrate-binding protein, HAAT family [Cytophaga hutchinsonii ATCC 33406]	66894	488	22(19)	13(11)	0.86	28%	ABG58214.1	CHU_0935
gi|110282042	glyceraldehyde-3-phosphate dehydrogenase [Cytophaga hutchinsonii ATCC 33406]	36124	485	25(17)	14(12)	2.13	55%	ABG60228.1	gapA CHU_2987
gi|110279486	conserved hypothetical protein [Cytophaga hutchinsonii ATCC 33406]	19361	482	23(17)	8(7)	2.62	37%	ABG57672.1	CHU_0382
gi|110280634	DNA polymerase III, beta subunit [Cytophaga hutchinsonii ATCC 33406]	41409	474	18(13)	10(8)	1.16	39%	ABG58820.1	dnaN CHU_1549
gi|110280485	pyruvate kinase [Cytophaga hutchinsonii ATCC 33406]	51564	472	29(21)	17(15)	1.86	37%	ABG58671.1	pykF CHU_1400
gi|110279885	aminotransferase [Cytophaga hutchinsonii ATCC 33406]	43679	470	23(16)	15(10)	1.40	54%	ABG58071.1	aspB CHU_0784
gi|110279261	ATPase involved in DNA repair; chromosome segregation ATPase [Cytophaga hutchinsonii ATCC 33406]	33205	469	12(10)	6(5)	0.77	34%	ABG57447.1	CHU_0155
gi|110279889	conserved hypothetical protein [Cytophaga hutchinsonii ATCC 33406]	35851	468	24(19)	12(11)	1.89	46%	ABG58075.1	CHU_0788
gi|110282115	fructose-bisphosphate aldolase, class II [Cytophaga hutchinsonii ATCC 33406]	40042	466	20(14)	10(9)	1.39	52%	ABG60301.1	fbaA CHU_3060
gi|110279232	outer membrane protein, peptidoglycan-associated lipoprotein [Cytophaga hutchinsonii ATCC 33406]	74064	464	28(14)	20(12)	0.76	32%	ABG57418.1	pal CHU_0125
gi|110281180	endoglucanase, glycoside hydrolase family 5 protein [Cytophaga hutchinsonii ATCC 33406]	38979	455	21(16)	9(8)	1.66	45%	ABG59366.1	cel CHU_2103
gi|110280696	conserved hypothetical protein [Cytophaga hutchinsonii ATCC 33406]	66017	450	33(22)	17(13)	1.17	41%	ABG58882.1	CHU_1612
gi|110281836	6-phosphofructokinase [Cytophaga hutchinsonii ATCC 33406]	35684	445	22(18)	12(12)	2.47	45%	ABG60022.1	pfkA CHU_2773
gi|110282075	malate dehydrogenase (NAD) [Cytophaga hutchinsonii ATCC 33406]	33615	437	18(13)	12(9)	1.82	54%	ABG60261.1	mdh CHU_3020
gi|110279246	aspartate-semialdehyde dehydrogenase [Cytophaga hutchinsonii ATCC 33406]	36290	433	14(10)	10(8)	1.01	33%	ABG57432.1	asd CHU_0139
gi|110282701	CHU large protein; uncharacterized [Cytophaga hutchinsonii ATCC 33406]	247964	416	25(16)	16(12)	0.19	10%	ABG60887.1	CHU_3654
gi|110281262	possible outer membrane protein [Cytophaga hutchinsonii ATCC 33406]	76897	415	21(14)	16(11)	0.58	30%	ABG59448.1	yiaD CHU_2185
gi|110281088	possible outer membrane protein [Cytophaga hutchinsonii ATCC 33406]	57541	412	22(16)	15(12)	1.18	42%	ABG59274.1	yiaD CHU_2008
gi|110279730	hypothetical protein CHU_0629 [Cytophaga hutchinsonii ATCC 33406]	60826	408	28(18)	17(13)	0.98	37%	ABG57916.1	CHU_0629
gi|110282274	CHU large protein; uncharacterized [Cytophaga hutchinsonii ATCC 33406]	200972	404	13(10)	10(8)	0.16	8%	ABG60460.1	CHU_3220
gi|110282423	glutamyl-tRNA synthetase [Cytophaga hutchinsonii ATCC 33406]	58585	397	16(12)	14(11)	0.82	34%	ABG60609.1	gltX CHU_3373
gi|110279160	serine protease [Cytophaga hutchinsonii ATCC 33406]	51808	389	23(14)	13(10)	1.23	35%	ABG57346.1	degQ CHU_0052
gi|110282699	FKBP-type peptidyl-prolyl cis-trans isomerase (rotamase) [Cytophaga hutchinsonii ATCC 33406]	33073	388	22(16)	11(10)	2.15	39%	ABG60885.1	CHU_3652
gi|110282805	hypothetical protein CHU_3758 [Cytophaga hutchinsonii ATCC 33406]	19634	387	14(11)	5(5)	1.58	37%	ABG60991.1	CHU_3758
gi|110279973	CHU large protein; uncharacterized [Cytophaga hutchinsonii ATCC 33406]	109084	382	16(11)	9(9)	0.34	14%	ABG58159.1	CHU_0878
gi|110282230	asparagine--tRNA ligase [Cytophaga hutchinsonii ATCC 33406]	52853	377	19(15)	13(12)	1.20	36%	ABG60416.1	asnS CHU_3176
gi|1590899596	NADP-dependent isocitrate dehydrogenase [Cytophaga sp. DMA-K-7a]	46013	361	26(15)	8(7)	0.74	18%	TDB60378.1
gi|110281312	endoglucanase-related protein, glycoside hydrolase family 9 protein [Cytophaga hutchinsonii ATCC 33406]	64334	361	22(14)	13(11)	0.73	30%	ABG59498.1	CHU_2235
gi|110279717	hypothetical protein CHU_0616 [Cytophaga hutchinsonii ATCC 33406]	31435	358	17(13)	8(5)	1.24	30%	ABG57903.1	CHU_0616
gi|110282768	aspartate kinase [Cytophaga hutchinsonii ATCC 33406]	49796	355	18(16)	10(10)	1.02	22%	ABG60954.1	lysC CHU_3721
gi|110282856	glycogen debranching enzyme [Cytophaga hutchinsonii ATCC 33406]	75783	341	17(15)	11(10)	0.73	24%	ABG61042.1	CHU_3810
gi|110282487	CHU large protein [Cytophaga hutchinsonii ATCC 33406]	257162	335	21(14)	16(10)	0.13	10%	ABG60673.1	CHU_3439
gi|110282506	ABC transporter, ATP-binding protein [Cytophaga hutchinsonii ATCC 33406]	61186	333	22(13)	15(10)	0.69	36%	ABG60692.1	ybiT CHU_3458
gi|110279128	glucose-1-phosphate thymidyltransferase [Cytophaga hutchinsonii ATCC 33406]	36776	333	22(12)	15(10)	1.82	46%	ABG57314.1	rfbA CHU_0020
gi|110281499	acetyl-coenzyme A synthetase [Cytophaga hutchinsonii ATCC 33406]	70636	331	20(12)	14(11)	0.73	25%	ABG59685.1	acsA CHU_2429
gi|110280421	CHU large protein; endoglucanase-related protein, glucosyl hydrolase family 9 protein [Cytophaga hutchinsonii ATCC 33406]	208026	327	16(9)	10(7)	0.13	6%	ABG58607.1	CHU_1335
gi|110279520	possible outer membrane protein [Cytophaga hutchinsonii ATCC 33406]	145070	324	36(16)	28(14)	0.46	26%	ABG57706.1	yiaD CHU_0416
gi|110281416	hypothetical protein CHU_2344 [Cytophaga hutchinsonii ATCC 33406]	19592	323	21(12)	7(6)	2.54	47%	ABG59602.1	CHU_2344
gi|110280482	3-oxoacyl-[acyl-carrier-protein] synthase II [Cytophaga hutchinsonii ATCC 33406]	44755	312	17(10)	9(7)	0.77	37%	ABG58668.1	fabF CHU_1397
gi|110280705	biotin carboxylase, subunit of acetyl CoA carboxylase [Cytophaga hutchinsonii ATCC 33406]	49910	307	22(14)	16(11)	1.30	47%	ABG58891.1	accC CHU_1622
gi|110282791	3-isopropylmalate dehydrogenase [Cytophaga hutchinsonii ATCC 33406]	39035	302	16(12)	9(7)	1.08	33%	ABG60977.1	leuB CHU_3744
gi|110282074	conserved hypothetical protein [Cytophaga hutchinsonii ATCC 33406]	59227	300	31(15)	14(10)	0.81	34%	ABG60260.1	CHU_3019
gi|110282822	glutamate synthase (NADH) large subunit [Cytophaga hutchinsonii ATCC 33406]	168089	298	25(15)	23(14)	0.33	20%	ABG61008.1	gltB CHU_3776
gi|110280808	endoglucanase-related protein, glycoside hydrolase family 5 protein [Cytophaga hutchinsonii ATCC 33406]	68076	295	20(15)	13(13)	0.85	25%	ABG58994.1	cel CHU_1727
gi|110282681	hypothetical protein CHU_3634 [Cytophaga hutchinsonii ATCC 33406]	25689	294	9(8)	8(8)	1.66	44%	ABG60867.1	CHU_3634
gi|110279934	CHU large protein [Cytophaga hutchinsonii ATCC 33406]	95115	285	14(9)	12(8)	0.36	20%	ABG58120.1	CHU_0834
gi|110282331	carbamoyl-phosphate synthase large subunit [Cytophaga hutchinsonii ATCC 33406]	105173	276	18(11)	15(10)	0.36	22%	ABG60517.1	carB CHU_3278
gi|110282099	conserved hypothetical protein [Cytophaga hutchinsonii ATCC 33406]	31107	275	22(11)	13(9)	2.06	50%	ABG60285.1	CHU_3044
gi|110280858	peptidase, M23/M37 family [Cytophaga hutchinsonii ATCC 33406]	39666	272	15(10)	8(6)	0.75	29%	ABG59044.1	CHU_1777
gi|110281264	hypothetical protein CHU_2187 [Cytophaga hutchinsonii ATCC 33406]	21278	271	12(9)	5(5)	1.41	40%	ABG59450.1	CHU_2187
gi|110282533	conserved hypothetical protein [Cytophaga hutchinsonii ATCC 33406]	20506	267	13(10)	7(6)	1.48	50%	ABG60719.1	CHU_3486
gi|110282328	hypothetical protein CHU_3275 [Cytophaga hutchinsonii ATCC 33406]	186291	260	23(11)	22(11)	0.25	17%	ABG60514.1	CHU_3275
gi|110279622	conserved hypothetical protein, possibly involved in heme utilization [Cytophaga hutchinsonii ATCC 33406]	76957	254	12(9)	9(8)	0.46	21%	ABG57808.1	CHU_0521
gi|110281669	maltooligosyl trehalose synthase [Cytophaga hutchinsonii ATCC 33406]	106029	248	27(13)	22(11)	0.40	27%	ABG59855.1	treC CHU_2602
gi|110281967	conserved hypothetical protein [Cytophaga hutchinsonii ATCC 33406]	16526	245	15(11)	4(4)	2.06	35%	ABG60153.1	CHU_2911
gi|110281265	conserved hypothetical protein [Cytophaga hutchinsonii ATCC 33406]	43798	243	19(13)	13(9)	0.92	34%	ABG59451.1	CHU_2188
gi|110279830	conserved hypothetical protein [Cytophaga hutchinsonii ATCC 33406]	27589	240	15(10)	7(6)	1.22	31%	ABG58016.1	CHU_0729
gi|110279867	hypothetical protein CHU_0766 [Cytophaga hutchinsonii ATCC 33406]	82898	238	17(10)	13(8)	0.36	20%	ABG58053.1	CHU_0766
gi|110282531	phosphomannomutase [Cytophaga hutchinsonii ATCC 33406]	51228	234	13(8)	11(7)	0.55	29%	ABG60717.1	cpsG CHU_3484
gi|110280088	dienelactone hydrolase-related protein [Cytophaga hutchinsonii ATCC 33406]	30987	230	14(9)	9(7)	1.26	32%	ABG58274.1	CHU_0997
gi|110282777	hypothetical protein CHU_3730 [Cytophaga hutchinsonii ATCC 33406]	18061	226	15(10)	5(5)	1.35	34%	ABG60963.1	CHU_3730
gi|110281294	conserved hypothetical protein [Cytophaga hutchinsonii ATCC 33406]	49183	226	16(9)	11(6)	0.48	31%	ABG59480.1	CHU_2217
gi|110279183	L-threonine synthase [Cytophaga hutchinsonii ATCC 33406]	48081	224	11(6)	9(5)	0.39	27%	ABG57369.1	thrC CHU_0075
gi|110281479	a-amylase, glycoside hydrolase family 13 protein [Cytophaga hutchinsonii ATCC 33406]	56993	224	12(9)	11(8)	0.75	27%	ABG59665.1	amyA CHU_2409
gi|110281198	SAM-dependent methyltransferase [Cytophaga hutchinsonii ATCC 33406]	40520	223	11(8)	9(8)	1.03	30%	ABG59384.1	CHU_2121
gi|110280867	polyribonucleotide nucleotidyltransferase [Cytophaga hutchinsonii ATCC 33406]	78659	223	13(7)	12(6)	0.28	22%	ABG59053.1	pnp CHU_1786
gi|110280098	dihydroorotase [Cytophaga hutchinsonii ATCC 33406]	49713	222	13(9)	9(8)	0.67	29%	ABG58284.1	pyrC CHU_1007
gi|110282792	dihydroxyacid dehydratase [Cytophaga hutchinsonii ATCC 33406]	60151	219	21(9)	13(8)	0.70	33%	ABG60978.1	ilvD CHU_3745
gi|110282076	hypothetical protein CHU_3021 [Cytophaga hutchinsonii ATCC 33406]	26093	214	14(9)	4(4)	1.06	27%	ABG60262.1	CHU_3021
gi|110281539	conserved hypothetical protein [Cytophaga hutchinsonii ATCC 33406]	92289	214	12(8)	8(6)	0.23	12%	ABG59725.1	CHU_2471
gi|110281466	hypothetical protein CHU_2396 [Cytophaga hutchinsonii ATCC 33406]	24888	212	8(7)	4(4)	0.88	36%	ABG59652.1	CHU_2396
gi|110279346	hydroxymethylpyrimidine synthase [Cytophaga hutchinsonii ATCC 33406]	71083	211	20(9)	15(8)	0.50	27%	ABG57532.1	thiC CHU_0240
gi|110282723	Isoleucyl-tRNA synthetase [Cytophaga hutchinsonii ATCC 33406]	127122	210	32(12)	22(11)	0.36	25%	ABG60909.1	ileS CHU_3676
gi|110280880	hypothetical protein CHU_1799 [Cytophaga hutchinsonii ATCC 33406]	82777	206	12(8)	9(6)	0.31	20%	ABG59066.1	CHU_1799
gi|110280692	conserved hypothetical protein [Cytophaga hutchinsonii ATCC 33406]	58617	204	12(8)	10(7)	0.47	26%	ABG58878.1	CHU_1608
gi|110280782	adenylosuccinate synthase [Cytophaga hutchinsonii ATCC 33406]	48066	201	18(9)	13(8)	0.82	33%	ABG58968.1	purA CHU_1701
gi|110280821	hypothetical protein CHU_1740 [Cytophaga hutchinsonii ATCC 33406]	48255	198	13(8)	11(8)	0.81	34%	ABG59007.1	CHU_1740
gi|110282330	triosephosphate isomerase [Cytophaga hutchinsonii ATCC 33406]	27280	197	5(5)	5(5)	0.78	33%	ABG60516.1	tpiA CHU_3277
gi|110280162	conserved hypothetical protein [Cytophaga hutchinsonii ATCC 33406]	42870	196	13(8)	8(5)	0.56	24%	ABG58348.1	fabV CHU_1071
gi|110280621	tyrosyl-tRNA synthetase [Cytophaga hutchinsonii ATCC 33406]	48130	194	10(8)	8(7)	0.59	26%	ABG58807.1	tyrS CHU_1536
gi|110279790	C-terminal processing peptidase-3, Serine peptidase, MEROPS family S41A [Cytophaga hutchinsonii ATCC 33406]	59187	192	15(9)	12(9)	0.63	26%	ABG57976.1	ctpA CHU_0689
gi|110281886	aminomethyltransferase [Cytophaga hutchinsonii ATCC 33406]	40270	191	8(7)	6(5)	0.48	22%	ABG60072.1	gcvT CHU_2824
gi|110280094	conserved hypothetical protein [Cytophaga hutchinsonii ATCC 33406]	42730	191	18(9)	10(8)	0.95	30%	ABG58280.1	CHU_1003
gi|110281583	outer membrane protein [Cytophaga hutchinsonii ATCC 33406]	52034	188	12(7)	9(5)	0.36	23%	ABG59769.1	CHU_2515
gi|110280361	citrate synthase [Cytophaga hutchinsonii ATCC 33406]	48000	183	17(10)	8(7)	0.59	20%	ABG58547.1	gltA CHU_1275
gi|110280927	hypothetical protein CHU_1846 [Cytophaga hutchinsonii ATCC 33406]	25158	182	8(6)	8(6)	1.11	44%	ABG59113.1	CHU_1846
gi|110282168	conserved hypothetical protein [Cytophaga hutchinsonii ATCC 33406]	16091	181	9(5)	4(4)	1.60	40%	ABG60354.1	CHU_3114
gi|110280972	conserved hypothetical protein (probable membrane protein) [Cytophaga hutchinsonii ATCC 33406]	72680	180	7(5)	5(3)	0.25	12%	ABG59158.1	CHU_1892
gi|110282651	seryl-tRNA synthetase [Cytophaga hutchinsonii ATCC 33406]	48152	178	15(10)	13(9)	0.81	39%	ABG60837.1	serS CHU_3604
gi|110282665	hypothetical protein CHU_3618 [Cytophaga hutchinsonii ATCC 33406]	40821	178	9(5)	7(4)	0.37	16%	ABG60851.1	CHU_3618
gi|110279929	outer membrane protein; cation efflux protein [Cytophaga hutchinsonii ATCC 33406]	49622	175	12(6)	10(5)	0.47	28%	ABG58115.1	czcC CHU_0829
gi|110282410	dihydrolipoyl dehydrogenanse [Cytophaga hutchinsonii ATCC 33406]	50264	174	21(8)	14(8)	0.66	40%	ABG60596.1	lpdA CHU_3360
gi|110279887	hypothetical protein CHU_0786 [Cytophaga hutchinsonii ATCC 33406]	60405	174	10(5)	9(5)	0.30	20%	ABG58073.1	CHU_0786
gi|110282636	acyl-CoA dehydrogenase [Cytophaga hutchinsonii ATCC 33406]	65798	170	20(12)	15(10)	0.63	29%	ABG60822.1	ydiO CHU_3589
gi|110281745	probable outer membrane lipoprotein P61 [Cytophaga hutchinsonii ATCC 33406]	65518	170	14(7)	10(6)	0.41	16%	ABG59931.1	CHU_2679
gi|110279711	adenosylhomocysteinase [Cytophaga hutchinsonii ATCC 33406]	48093	169	10(6)	6(4)	0.30	17%	ABG57897.1	sahH ahcY CHU_0610
gi|110282069	conserved hypothetical protein [Cytophaga hutchinsonii ATCC 33406]	34267	169	8(4)	7(4)	0.45	21%	ABG60255.1	CHU_3014
gi|110281868	conserved hypothetical protein [Cytophaga hutchinsonii ATCC 33406]	18230	168	8(6)	6(5)	1.34	51%	ABG60054.1	CHU_2806
gi|110280087	phosphoserine phosphatase and phosphoglycerate dehydrogenase (D-3-phosphoglycerate dehydrogenase) fusion [Cytophaga hutchinsonii ATCC 33406]	70611	166	8(6)	7(6)	0.31	13%	ABG58273.1	serA CHU_0996
gi|110281864	b-glycosidase, glycoside hydrolase family 16 protein [Cytophaga hutchinsonii ATCC 33406]	40244	164	6(5)	5(4)	0.37	20%	ABG60050.1	bglC CHU_2802
gi|110281758	acetyltransferase [Cytophaga hutchinsonii ATCC 33406]	22120	163	6(5)	6(5)	1.03	36%	ABG59944.1	CHU_2692
gi|110279137	protein involved in gliding motility SprA [Cytophaga hutchinsonii ATCC 33406]	268428	163	15(10)	11(8)	0.11	5%	ABG57323.1	sprA CHU_0029
gi|110281708	conserved hypothetical protein [Cytophaga hutchinsonii ATCC 33406]	26399	162	10(6)	8(6)	1.04	37%	ABG59894.1	CHU_2642
gi|110282191	SSU ribosomal protein S4P [Cytophaga hutchinsonii ATCC 33406]	23053	159	7(3)	6(3)	0.50	38%	ABG60377.1	rpsD CHU_3137
gi|110281505	valyl-tRNA synthetase [Cytophaga hutchinsonii ATCC 33406]	101703	159	15(7)	14(7)	0.25	18%	ABG59691.1	valS CHU_2435
gi|110280032	CHU large protein; uncharacterized [Cytophaga hutchinsonii ATCC 33406]	201395	158	15(10)	11(8)	0.14	7%	ABG58218.1	CHU_0939
gi|110281852	hypothetical protein CHU_2789 [Cytophaga hutchinsonii ATCC 33406]	30727	155	10(6)	6(4)	0.67	30%	ABG60038.1	CHU_2789
gi|110282464	outer membrane protein, ompH family [Cytophaga hutchinsonii ATCC 33406]	23733	155	5(5)	5(5)	0.93	31%	ABG60650.1	ompH CHU_3414
gi|110279996	UDP-glucose 6-dehydrogenase [Cytophaga hutchinsonii ATCC 33406]	48429	154	10(5)	9(5)	0.39	28%	ABG58182.1	ugd CHU_0901 CHU_3394
gi|110282061	periplasmic serine protease [Cytophaga hutchinsonii ATCC 33406]	50583	154	8(6)	7(6)	0.46	21%	ABG60247.1	htrA CHU_3006
gi|110280029	glutamate-1-semialdehyde 2,1-aminomutase [Cytophaga hutchinsonii ATCC 33406]	46383	153	10(5)	8(5)	0.41	26%	ABG58215.1	hemL CHU_0936
gi|110282320	hypothetical protein CHU_3267 [Cytophaga hutchinsonii ATCC 33406]	51989	152	7(5)	7(5)	0.36	19%	ABG60506.1	CHU_3267
gi|110281703	sulfite reductase (NADPH) [Cytophaga hutchinsonii ATCC 33406]	79835	150	10(6)	8(6)	0.27	14%	ABG59889.1	cysI CHU_2637
gi|110280463	NADH dehydrogenase subunit F [Cytophaga hutchinsonii ATCC 33406]	49416	150	7(6)	6(5)	0.47	20%	ABG58649.1	nuoF CHU_1377
gi|754529808	arginine--tRNA ligase [Cytophaga hutchinsonii]	67318	149	8(4)	7(3)	0.15	16%	WP_041932647.1
gi|110281879	branched chain amino acid aminotransferase apoenzyme [Cytophaga hutchinsonii ATCC 33406]	40069	148	8(5)	6(4)	0.37	17%	ABG60065.1	ilvE CHU_2817
gi|110280708	phosphate:acyl-[acyl carrier protein] acyltransferase [Cytophaga hutchinsonii ATCC 33406]	33895	148	9(6)	7(6)	0.75	27%	ABG58894.1	plsX CHU_1625
gi|110280015	hypothetical protein CHU_0922 [Cytophaga hutchinsonii ATCC 33406]	82476	148	8(6)	8(6)	0.31	14%	ABG58201.1	CHU_0922
gi|110279596	peptidylprolyl isomerase A (peptidyl-prolyl cis-trans isomerase) [Cytophaga hutchinsonii ATCC 33406]	24118	147	14(9)	5(5)	1.18	25%	ABG57782.1	ppiC CHU_0493
gi|110280749	phosphoribosylformylglycinamidine synthase [Cytophaga hutchinsonii ATCC 33406]	134892	146	13(9)	13(9)	0.24	14%	ABG58935.1	purL CHU_1667
gi|110281884	flavoprotein/dehydrogenase [Cytophaga hutchinsonii ATCC 33406]	46373	142	12(9)	8(7)	0.62	22%	ABG60070.1	fixC CHU_2822
gi|110279580	heat shock protein (chaperone Hsp90) [Cytophaga hutchinsonii ATCC 33406]	68984	142	12(9)	10(7)	0.39	22%	ABG57766.1	htpG CHU_0477
gi|110279635	conserved hypothetical protein [Cytophaga hutchinsonii ATCC 33406]	36051	142	6(5)	6(5)	0.55	25%	ABG57821.1	CHU_0534
gi|110282552	conserved hypothetical protein [Cytophaga hutchinsonii ATCC 33406]	70085	139	9(7)	9(7)	0.38	17%	ABG60738.1	CHU_3505
gi|110280446	electron transfer flavoprotein, alpha subunit [Cytophaga hutchinsonii ATCC 33406]	33191	139	4(2)	4(2)	0.21	21%	ABG58632.1	fixB CHU_1360
gi|110280656	conserved hypothetical protein [Cytophaga hutchinsonii ATCC 33406]	47456	136	11(6)	7(4)	0.31	23%	ABG58842.1	CHU_1571
gi|110279217	hypothetical protein CHU_0110 [Cytophaga hutchinsonii ATCC 33406]	27863	134	9(6)	6(5)	0.76	29%	ABG57403.1	CHU_0110
gi|110280470	hypothetical protein CHU_1384 [Cytophaga hutchinsonii ATCC 33406]	17940	134	11(4)	7(3)	0.68	60%	ABG58656.1	CHU_1384
gi|110280057	hypothetical protein CHU_0966 [Cytophaga hutchinsonii ATCC 33406]	25282	134	8(6)	7(5)	0.86	30%	ABG58243.1	CHU_0966
gi|110281494	nicotinamide phosphoribosyl transferase family protein [Cytophaga hutchinsonii ATCC 33406]	54933	134	12(5)	9(4)	0.50	26%	ABG59680.1	nadV CHU_2424
gi|110282434	hypothetical protein CHU_3384 [Cytophaga hutchinsonii ATCC 33406]	33826	130	6(4)	6(4)	0.45	27%	ABG60620.1	CHU_3384
gi|110279736	sulfate adenylyltransferase subunit 1 [Cytophaga hutchinsonii ATCC 33406]	48512	130	9(2)	8(2)	0.22	20%	ABG57922.1	cysN CHU_0635
gi|110280207	hypothetical protein CHU_1118 [Cytophaga hutchinsonii ATCC 33406]	21171	128	3(3)	2(2)	0.34	11%	ABG58393.1	CHU_1118
gi|110280649	phenylacetate-CoA oxygenase/reductase, PaaK subunit [Cytophaga hutchinsonii ATCC 33406]	38580	122	8(4)	7(4)	0.39	31%	ABG58835.1	paaE CHU_1564
gi|110279121	b-glycosidase, glycoside hydrolase family 3 protein [Cytophaga hutchinsonii ATCC 33406]	110250	121	13(6)	11(6)	0.19	15%	ABG57307.1	nagA CHU_0013
gi|110282563	conserved hypothetical protein [Cytophaga hutchinsonii ATCC 33406]	26758	120	7(5)	5(3)	0.42	29%	ABG60749.1	CHU_3516
gi|110280859	thioredoxin-disulfide reductase [Cytophaga hutchinsonii ATCC 33406]	34196	119	8(4)	7(4)	0.45	28%	ABG59045.1	trxB CHU_1778
gi|110280431	candidate glycogen branching enzyme, glycoside hydrolase family 13 protein [Cytophaga hutchinsonii ATCC 33406]	79094	119	10(6)	10(6)	0.28	17%	ABG58617.1	glgB CHU_1345
gi|110280066	cysteine desulfurase / L-selenocysteine selenide-lyase (L-alanine-forming) [Cytophaga hutchinsonii ATCC 33406]	46048	118	4(4)	4(4)	0.32	12%	ABG58252.1	CHU_0975
gi|110281189	conserved hypothetical protein [Cytophaga hutchinsonii ATCC 33406]	24768	117	7(4)	6(4)	0.66	34%	ABG59375.1	CHU_2112
gi|110279355	hypothetical protein CHU_0249 [Cytophaga hutchinsonii ATCC 33406]	38598	115	10(4)	6(4)	0.39	20%	ABG57541.1	CHU_0249
gi|110279129	TPR-repeat-containing protein [Cytophaga hutchinsonii ATCC 33406]	67575	115	7(4)	7(4)	0.21	14%	ABG57315.1	CHU_0021
gi|110280367	hypothetical protein CHU_1281 [Cytophaga hutchinsonii ATCC 33406]	49436	110	4(3)	3(2)	0.14	9%	ABG58553.1	CHU_1281
gi|110280607	hypothetical protein CHU_1522 [Cytophaga hutchinsonii ATCC 33406]	109313	109	4(2)	4(2)	0.06	4%	ABG58793.1	CHU_1522
gi|110279405	mannose-1-phosphate guanylyltransferase (GDP) [Cytophaga hutchinsonii ATCC 33406]	40896	109	10(2)	7(1)	0.26	27%	ABG57591.1	manC CHU_0300
gi|110282213	LSU ribosomal protein L2P [Cytophaga hutchinsonii ATCC 33406]	30243	105	6(5)	5(4)	0.52	19%	ABG60399.1	rplB CHU_3159
gi|110281737	hypothetical protein CHU_2671 [Cytophaga hutchinsonii ATCC 33406]	24198	105	7(6)	6(5)	0.91	34%	ABG59923.1	CHU_2671
gi|110282141	acetylornithine deacetylase [Cytophaga hutchinsonii ATCC 33406]	39769	104	11(5)	7(4)	0.38	25%	ABG60327.1	argE CHU_3087
gi|110280176	3-oxoacyl-[acyl-carrier-protein] reductase [Cytophaga hutchinsonii ATCC 33406]	26268	104	2(1)	2(1)	0.13	15%	ABG58362.1	fabG CHU_1085
gi|110279822	conserved hypothetical protein [Cytophaga hutchinsonii ATCC 33406]	44639	103	7(3)	5(3)	0.24	11%	ABG58008.1	CHU_0721
gi|110280992	phosphoribosylaminoimidazole-succinocarboxamide synthase (SAICAR synthetase) [Cytophaga hutchinsonii ATCC 33406]	35030	103	8(6)	7(5)	0.57	24%	ABG59178.1	purC CHU_1912
gi|110281487	glutamine-dependent NAD(+) synthetase [Cytophaga hutchinsonii ATCC 33406]	71563	103	9(4)	9(4)	0.20	17%	ABG59673.1	nadE CHU_2417
gi|110279785	cysteine synthase B [Cytophaga hutchinsonii ATCC 33406]	31838	102	5(4)	5(4)	0.49	23%	ABG57971.1	cysM CHU_0684
gi|110282774	CHU large protein; candidate b-glycosidase, CBM9 module, Glycoside Hydrolase Family 8 protein [Cytophaga hutchinsonii ATCC 33406]	127641	102	8(7)	6(6)	0.16	6%	ABG60960.1	CHU_3727
gi|110282154	2-C-methyl-D-erythritol 4-phosphate cytidylyltransferase [Cytophaga hutchinsonii ATCC 33406]	25492	102	5(4)	4(4)	0.64	21%	ABG60340.1	ispD CHU_3100
gi|110282694	conserved hypothetical protein [Cytophaga hutchinsonii ATCC 33406]	25180	101	8(4)	6(4)	0.65	39%	ABG60880.1	CHU_3647
gi|110280507	hypothetical protein CHU_1422 [Cytophaga hutchinsonii ATCC 33406]	22713	99	4(2)	3(2)	0.51	18%	ABG58693.1	CHU_1422
gi|110282187	enolase [Cytophaga hutchinsonii ATCC 33406]	46131	97	5(2)	5(2)	0.15	18%	ABG60373.1	eno CHU_3133
gi|110281754	GTP-binding elongation factor [Cytophaga hutchinsonii ATCC 33406]	68004	97	9(6)	8(6)	0.39	17%	ABG59940.1	typA CHU_2688
gi|110282584	thiol peroxidase (atypical 2-Cys peroxiredoxin) [Cytophaga hutchinsonii ATCC 33406]	18360	96	6(3)	5(3)	0.66	44%	ABG60770.1	tpx CHU_3537
gi|110281912	CHU large protein; uncharacterized [Cytophaga hutchinsonii ATCC 33406]	97630	95	5(4)	4(3)	0.10	6%	ABG60098.1	CHU_2850
gi|110280067	Iron-regulated ABC transporter permease protein SufD [Cytophaga hutchinsonii ATCC 33406]	47550	95	7(2)	7(2)	0.14	21%	ABG58253.1	sufD CHU_0976
gi|110281472	succinate--CoA ligase, ADP-forming (succinyl-CoA synthetase, alpha subunit) [Cytophaga hutchinsonii ATCC 33406]	30270	94	12(6)	6(5)	0.68	34%	ABG59658.1	sucD CHU_2402
gi|110279818	3-phosphoshikimate 1-carboxyvinyltransferase [Cytophaga hutchinsonii ATCC 33406]	46234	94	12(6)	9(4)	0.41	24%	ABG58004.1	aroA CHU_0717
gi|110280899	hypothetical protein CHU_1818 [Cytophaga hutchinsonii ATCC 33406]	24750	93	5(3)	3(2)	0.46	18%	ABG59085.1	CHU_1818
gi|110282090	leucine-rich protein [Cytophaga hutchinsonii ATCC 33406]	32943	92	8(4)	6(3)	0.47	26%	ABG60276.1	CHU_3035
gi|110282685	hypothetical protein CHU_3638 [Cytophaga hutchinsonii ATCC 33406]	34282	92	6(4)	4(3)	0.32	16%	ABG60871.1	CHU_3638
gi|110282583	possible outer membrane protein [Cytophaga hutchinsonii ATCC 33406]	56783	91	4(3)	4(3)	0.18	9%	ABG60769.1	yiaD CHU_3536
gi|110279267	possible copper transport protein [Cytophaga hutchinsonii ATCC 33406]	161661	90	10(2)	9(2)	0.04	7%	ABG57453.1	cusA CHU_0161
gi|110281031	SSU ribosomal protein S1P [Cytophaga hutchinsonii ATCC 33406]	66726	89	8(4)	8(4)	0.21	16%	ABG59217.1	rpsA CHU_1951
gi|1405877302	elongation factor Tu [Cytophaga xylanolytica]	43665	88	4(3)	3(3)	0.24	11%	PZX18146.1
gi|110281019	homospermidine synthase (spermidine-specific) [Cytophaga hutchinsonii ATCC 33406]	37273	87	5(3)	5(3)	0.29	17%	ABG59205.1	CHU_1939
gi|110280052	CHU large protein; candidate b-glycosidase, glycoside hydrolase family 9 protein [Cytophaga hutchinsonii ATCC 33406]	151967	86	9(4)	8(4)	0.09	7%	ABG58238.1	CHU_0961
gi|110279369	conserved hypothetical protein [Cytophaga hutchinsonii ATCC 33406]	25612	86	9(4)	6(3)	0.44	26%	ABG57555.1	CHU_0263
gi|110282782	possible outer membrane protein [Cytophaga hutchinsonii ATCC 33406]	74146	86	5(3)	4(3)	0.14	11%	ABG60968.1	yiaD CHU_3735
gi|110282338	fumarase [Cytophaga hutchinsonii ATCC 33406]	58888	85	8(2)	8(2)	0.11	20%	ABG60524.1	fumB CHU_3285
gi|110280733	hypothetical protein CHU_1650 [Cytophaga hutchinsonii ATCC 33406]	30302	85	6(2)	5(2)	0.23	22%	ABG58919.1	CHU_1650
gi|110279201	thioredoxin [Cytophaga hutchinsonii ATCC 33406]	11541	85	2(2)	2(2)	0.69	26%	ABG57387.1	trxA CHU_0093
gi|110282088	serine protease [Cytophaga hutchinsonii ATCC 33406]	58077	85	7(4)	5(4)	0.25	14%	ABG60274.1	CHU_3033
gi|110282633	hypothetical protein CHU_3586 [Cytophaga hutchinsonii ATCC 33406]	12964	85	5(3)	2(2)	1.02	17%	ABG60819.1	CHU_3586
gi|110282523	conserved hypothetical protein [Cytophaga hutchinsonii ATCC 33406]	25234	84	3(3)	2(2)	0.28	13%	ABG60709.1	CHU_3475
gi|110282789	3-isopropylmalate dehydratase, large subunit [Cytophaga hutchinsonii ATCC 33406]	50564	83	7(3)	7(3)	0.21	18%	ABG60975.1	leuC CHU_3742
gi|110280499	polyphosphate kinase [Cytophaga hutchinsonii ATCC 33406]	82653	82	6(2)	5(2)	0.08	8%	ABG58685.1	ppk CHU_1414
gi|110282189	LSU ribosomal protein L17P [Cytophaga hutchinsonii ATCC 33406]	17517	81	7(3)	5(3)	0.70	26%	ABG60375.1	rplQ CHU_3135
gi|517155484	cytochrome c4 [Cytophaga aurantiaca]	41688	80	6(4)	6(4)	0.36	17%	WP_018344302.1
gi|110281656	3-deoxy-D-manno-octulosonic acid (KDO) 8-phosphate synthase [Cytophaga hutchinsonii ATCC 33406]	29444	80	4(3)	4(3)	0.38	21%	ABG59842.1	kdsA CHU_2589
gi|110281809	UDP-N-acetylmuramoylalanyl-D-glutamate--2,6-diaminopimelate ligase [Cytophaga hutchinsonii ATCC 33406]	53702	79	5(2)	5(2)	0.13	11%	ABG59995.1	murE CHU_2745
gi|110279134	peptidoglycan-binding lytic transglycosylase [Cytophaga hutchinsonii ATCC 33406]	55368	78	10(7)	9(6)	0.41	21%	ABG57320.1	mltD CHU_0026
gi|110282036	conserved hypothetical protein [Cytophaga hutchinsonii ATCC 33406]	14337	78	2(2)	2(2)	0.53	23%	ABG60222.1	CHU_2981
gi|110279484	hypothetical protein CHU_0380 [Cytophaga hutchinsonii ATCC 33406]	17023	78	8(3)	3(2)	0.72	23%	ABG57670.1	CHU_0380
gi|110280124	NADPH:quinone reductase (quinone oxidoreductase) [Cytophaga hutchinsonii ATCC 33406]	36894	77	5(2)	5(2)	0.19	28%	ABG58310.1	qor CHU_1033
gi|110280364	hypothetical protein CHU_1278 [Cytophaga hutchinsonii ATCC 33406]	41914	77	7(3)	6(2)	0.16	19%	ABG58550.1	CHU_1278
gi|110282192	SSU ribosomal protein S11P [Cytophaga hutchinsonii ATCC 33406]	14725	77	5(2)	2(2)	0.51	19%	ABG60378.1	rpsK CHU_3138
gi|110282361	rod shape-determining protein [Cytophaga hutchinsonii ATCC 33406]	37365	76	6(4)	6(4)	0.40	22%	ABG60547.1	mreB CHU_3308
gi|110281898	catalase [Cytophaga hutchinsonii ATCC 33406]	79501	76	7(4)	7(4)	0.22	11%	ABG60084.1	katE CHU_2836
gi|110282201	LSU ribosomal protein L6P [Cytophaga hutchinsonii ATCC 33406]	20019	75	4(2)	4(2)	0.37	26%	ABG60387.1	rplF CHU_3147
gi|110279629	conserved hypothetical protein, with TPR repeat [Cytophaga hutchinsonii ATCC 33406]	160196	75	15(4)	13(4)	0.11	10%	ABG57815.1	CHU_0528
gi|110282137	aminotransferase [Cytophaga hutchinsonii ATCC 33406]	41728	74	4(3)	4(3)	0.26	8%	ABG60323.1	astC CHU_3083
gi|110280969	thioredoxin family protein [Cytophaga hutchinsonii ATCC 33406]	19571	73	4(2)	4(2)	0.37	33%	ABG59155.1	CHU_1889
gi|110281779	peptidoglycan-associated lipoprotein [Cytophaga hutchinsonii ATCC 33406]	75354	73	9(5)	9(5)	0.24	14%	ABG59965.1	CHU_2715
gi|110280955	glucokinase [Cytophaga hutchinsonii ATCC 33406]	32456	72	6(3)	5(3)	0.34	23%	ABG59141.1	glk CHU_1875
gi|110281056	thiol-disulfide isomerase or thioredoxin [Cytophaga hutchinsonii ATCC 33406]	22392	71	3(2)	3(2)	0.32	18%	ABG59242.1	CHU_1976
gi|110282091	translation elongation factor Ts (EF-Ts) [Cytophaga hutchinsonii ATCC 33406]	29717	71	4(2)	3(2)	0.24	12%	ABG60277.1	tsf CHU_3036
gi|110280539	outer membrane protein [Cytophaga hutchinsonii ATCC 33406]	55277	70	5(3)	4(3)	0.19	10%	ABG58725.1	CHU_1454
gi|110281095	outer membrane transport energization protein TonB [Cytophaga hutchinsonii ATCC 33406]	30669	70	3(3)	3(3)	0.36	13%	ABG59281.1	tonB CHU_2015
gi|110282524	peptidase, family M20/M25/M40 and dimerization domain [Cytophaga hutchinsonii ATCC 33406]	50535	70	5(3)	5(3)	0.21	15%	ABG60710.1	dapE CHU_3476
gi|110282282	prolyl-tRNA synthetase [Cytophaga hutchinsonii ATCC 33406]	55863	68	4(3)	4(3)	0.19	12%	ABG60468.1	proS CHU_3228
gi|110282093	SSU ribosomal protein S9P [Cytophaga hutchinsonii ATCC 33406]	14309	67	3(3)	2(2)	0.53	16%	ABG60279.1	rpsI CHU_3038
gi|110279494	3-oxoacyl-[acyl-carrier-protein] synthase III [Cytophaga hutchinsonii ATCC 33406]	43277	67	7(4)	6(4)	0.34	20%	ABG57680.1	fabH CHU_0390
gi|110282342	diaminopimelate decarboxylase [Cytophaga hutchinsonii ATCC 33406]	45931	66	4(3)	4(3)	0.23	10%	ABG60528.1	lysA CHU_3289
gi|110281814	DNA-binding protein HU-beta [Cytophaga hutchinsonii ATCC 33406]	9581	66	3(2)	3(2)	0.86	41%	ABG60000.1	hupB CHU_2750
gi|110281729	conserved hypothetical protein [Cytophaga hutchinsonii ATCC 33406]	14109	66	2(1)	2(1)	0.24	30%	ABG59915.1	CHU_2663
gi|110281012	possible outer membrane protein [Cytophaga hutchinsonii ATCC 33406]	47724	66	9(2)	8(2)	0.14	18%	ABG59198.1	yiaD CHU_1932
gi|110281102	2,3,4,5-tetrahydropyridine-2,6-dicarboxylate N-succinyltransferase [Cytophaga hutchinsonii ATCC 33406]	29126	66	7(4)	5(4)	0.72	23%	ABG59288.1	dapD CHU_2022
gi|110280030	pyrroline-5-carboxylate reductase [Cytophaga hutchinsonii ATCC 33406]	29202	65	2(2)	2(2)	0.24	10%	ABG58216.1	proC CHU_0937
gi|110281781	tonB-related protein [Cytophaga hutchinsonii ATCC 33406]	13413	65	5(3)	2(2)	0.57	32%	ABG59967.1	CHU_2717
gi|110282193	SSU ribosomal protein S13P [Cytophaga hutchinsonii ATCC 33406]	14113	64	3(1)	3(1)	0.24	19%	ABG60379.1	rpsM CHU_3139
gi|110280131	two-component response regulator [Cytophaga hutchinsonii ATCC 33406]	59906	64	5(3)	5(3)	0.17	11%	ABG58317.1	CHU_1040
gi|110282706	hypothetical protein CHU_3659 [Cytophaga hutchinsonii ATCC 33406]	20472	64	4(3)	3(2)	0.36	18%	ABG60892.1	CHU_3659
gi|110279449	hypothetical protein CHU_0345 [Cytophaga hutchinsonii ATCC 33406]	79625	63	2(1)	2(1)	0.04	4%	ABG57635.1	CHU_0345
gi|110279240	conserved hypothetical protein [Cytophaga hutchinsonii ATCC 33406]	19980	63	5(3)	4(2)	0.37	28%	ABG57426.1	CHU_0133
gi|110281842	conserved hypothetical protein [Cytophaga hutchinsonii ATCC 33406]	110968	63	5(3)	5(3)	0.09	5%	ABG60028.1	CHU_2779
gi|110282394	conserved hypothetical protein [Cytophaga hutchinsonii ATCC 33406]	29005	63	2(2)	2(2)	0.24	10%	ABG60580.1	CHU_3344
gi|110280684	6-phosphofructokinase II [Cytophaga hutchinsonii ATCC 33406]	34212	63	5(3)	4(3)	0.32	15%	ABG58870.1	pfkB CHU_1600
gi|110281788	alkyl hydroperoxide reductase, subunit C [Cytophaga hutchinsonii ATCC 33406]	23143	62	7(4)	6(3)	0.97	33%	ABG59974.1	ahpC CHU_2724
gi|110282034	conserved hypothetical protein, with TPR repeat [Cytophaga hutchinsonii ATCC 33406]	119651	62	7(1)	7(1)	0.03	7%	ABG60220.1	CHU_2979
gi|110280877	outer membrane protein 3a [Cytophaga hutchinsonii ATCC 33406]	102436	62	14(5)	12(5)	0.17	15%	ABG59063.1	ompA CHU_1796
gi|110280791	peptidoglycan-associated lipoprotein, OmpA family [Cytophaga hutchinsonii ATCC 33406]	72557	62	7(2)	7(2)	0.09	14%	ABG58977.1	ompA CHU_1710
gi|110282696	conserved hypothetical protein [Cytophaga hutchinsonii ATCC 33406]	39163	62	6(3)	6(3)	0.28	23%	ABG60882.1	CHU_3649
gi|110280129	UDP-3-O-(3-hydroxymyristoyl)-glucosamine N-acyltransferase [Cytophaga hutchinsonii ATCC 33406]	37324	62	2(2)	2(2)	0.19	8%	ABG58315.1	lpxD CHU_1038
gi|110282227	LSU ribosomal protein L11P [Cytophaga hutchinsonii ATCC 33406]	15763	61	4(3)	3(2)	0.48	27%	ABG60413.1	rplK CHU_3173
gi|110279858	thiol-disulfide isomerase/thioredoxin [Cytophaga hutchinsonii ATCC 33406]	21220	61	6(1)	5(1)	0.16	28%	ABG58044.1	CHU_0757
gi|110280244	CHU large protein; candidate xyloglucanase, glycoside hydrolase family 74 protein [Cytophaga hutchinsonii ATCC 33406]	133696	61	5(2)	5(2)	0.05	5%	ABG58430.1	CHU_1155
gi|110279456	hypothetical protein CHU_0352 [Cytophaga hutchinsonii ATCC 33406]	12257	61	6(4)	4(4)	1.69	39%	ABG57642.1	CHU_0352
gi|110280341	amino acid/amide ABC transporter substrate-binding protein, HAAT family [Cytophaga hutchinsonii ATCC 33406]	49645	61	3(1)	3(1)	0.14	7%	ABG58527.1	livG CHU_1255
gi|110280794	possible outer membrane protein [Cytophaga hutchinsonii ATCC 33406]	69977	61	3(2)	3(2)	0.10	6%	ABG58980.1	yiaD CHU_1713
gi|110281523	conserved hypothetical protein [Cytophaga hutchinsonii ATCC 33406]	22565	61	3(2)	3(2)	0.32	19%	ABG59709.1	CHU_2454
gi|110282784	LacX-related protein [Cytophaga hutchinsonii ATCC 33406]	32991	60	3(3)	3(3)	0.33	11%	ABG60970.1	CHU_3737
gi|110282134	argininosuccinate synthetase [Cytophaga hutchinsonii ATCC 33406]	44425	59	10(4)	7(4)	0.33	19%	ABG60320.1	argG CHU_3080
gi|110280845	hypothetical protein CHU_1764 [Cytophaga hutchinsonii ATCC 33406]	30615	59	2(2)	2(2)	0.23	9%	ABG59031.1	CHU_1764
gi|110281243	lactoylglutathione lyase [Cytophaga hutchinsonii ATCC 33406]	17549	58	2(1)	2(1)	0.19	14%	ABG59429.1	gloA CHU_2166
gi|110279786	serine O-acetyltransferase [Cytophaga hutchinsonii ATCC 33406]	33093	58	7(2)	6(2)	0.21	21%	ABG57972.1	cysE CHU_0685
gi|110279297	peptidyl-prolyl cis-trans isomerase (survival protein) [Cytophaga hutchinsonii ATCC 33406]	52254	58	9(2)	7(2)	0.13	17%	ABG57483.1	surA CHU_0191
gi|110280971	2-hydroxyhepta-2,4-diene-1,7-dioate isomerase, fumarylacetoacetate hydrolase family [Cytophaga hutchinsonii ATCC 33406]	22843	57	2(1)	2(1)	0.15	11%	ABG59157.1	ycgM CHU_1891
gi|110280643	outer membrane protein [Cytophaga hutchinsonii ATCC 33406]	58494	57	2(2)	2(2)	0.12	5%	ABG58829.1	CHU_1558
gi|110279174	conserved hypothetical protein [Cytophaga hutchinsonii ATCC 33406]	52066	57	7(1)	7(1)	0.13	17%	ABG57360.1	CHU_0066
gi|110282246	conserved hypothetical protein [Cytophaga hutchinsonii ATCC 33406]	36103	57	6(2)	5(2)	0.19	13%	ABG60432.1	CHU_3192
gi|110280797	5,10-methylenetetrahydrofolate dehydrogenase (NADP+) / methenyltetrahydrofolate cyclohydrolase [Cytophaga hutchinsonii ATCC 33406]	31090	57	5(2)	4(2)	0.23	17%	ABG58983.1	folD CHU_1716
gi|110280200	conserved hypothetical protein [Cytophaga hutchinsonii ATCC 33406]	19283	56	3(2)	2(2)	0.38	16%	ABG58386.1	CHU_1110
gi|110279922	conserved hypothetical protein; LRR-related protein [Cytophaga hutchinsonii ATCC 33406]	57528	56	4(2)	4(2)	0.12	9%	ABG58108.1	CHU_0822
gi|110281657	possible chromosome segregation ATPase [Cytophaga hutchinsonii ATCC 33406]	34138	56	2(1)	2(1)	0.10	11%	ABG59843.1	CHU_2590
gi|110281880	conserved hypothetical protein [Cytophaga hutchinsonii ATCC 33406]	43049	56	5(2)	4(2)	0.16	11%	ABG60066.1	CHU_2818
gi|110282215	LSU ribosomal protein L4P [Cytophaga hutchinsonii ATCC 33406]	22971	55	4(2)	4(2)	0.31	24%	ABG60401.1	rplD CHU_3161
gi|1590902892	DNA-directed RNA polymerase subunit beta' [Cytophaga sp. DMA-K-7a]	161566	55	4(1)	4(1)	0.02	2%	TDB63648.1
gi|110280398	dihydrodipicolinate synthase [Cytophaga hutchinsonii ATCC 33406]	32394	54	3(2)	3(2)	0.22	17%	ABG58584.1	dapA CHU_1312
gi|110282110	S-adenosylmethionine--tRNA ribosyltransferase-isomerase [Cytophaga hutchinsonii ATCC 33406]	39605	54	5(3)	5(3)	0.27	17%	ABG60296.1	queA CHU_3055
gi|110279424	conserved hypothetical protein; possible mucoidy inhibitor-related protein [Cytophaga hutchinsonii ATCC 33406]	60414	54	4(2)	4(2)	0.11	10%	ABG57610.1	muiA CHU_0319
gi|110281218	outer membrane protein [Cytophaga hutchinsonii ATCC 33406]	57881	53	10(4)	7(4)	0.25	16%	ABG59404.1	CHU_2141
gi|110282031	aminotransferase [Cytophaga hutchinsonii ATCC 33406]	48968	53	3(1)	3(1)	0.07	9%	ABG60217.1	bioA CHU_2976
gi|110282712	FKBP-type peptidyl-prolyl cis-trans isomerase (rotamase) [Cytophaga hutchinsonii ATCC 33406]	15129	53	5(2)	2(1)	0.50	17%	ABG60898.1	fkpA CHU_3665
gi|110281830	UDP-N-acetylglucosamine 4,6-dehydratase; UDP-4-dehydro-6-deoxy-2-acetamido-D-glucose 4-reductase [Cytophaga hutchinsonii ATCC 33406]	37975	53	6(1)	6(1)	0.09	20%	ABG60016.1	CHU_2766
gi|110280027	GMP synthase (glutamine-hydrolyzing) [Cytophaga hutchinsonii ATCC 33406]	56740	52	12(2)	11(2)	0.12	24%	ABG58213.1	guaA CHU_0934
gi|110279853	propionyl-CoA carboxylase beta subunit [Cytophaga hutchinsonii ATCC 33406]	59475	52	12(3)	10(3)	0.24	25%	ABG58039.1	pccB CHU_0752
gi|110279995	dTDP-glucose 4,6-dehydratase [Cytophaga hutchinsonii ATCC 33406]	37091	51	5(4)	5(4)	0.41	18%	ABG58181.1	CHU_0900
gi|110282027	conserved hypothetical protein; possible metalloprotease [Cytophaga hutchinsonii ATCC 33406]	69457	51	6(2)	6(2)	0.10	12%	ABG60213.1	CHU_2972
gi|110282346	indole-3-glycerolphosphate synthase [Cytophaga hutchinsonii ATCC 33406]	29071	50	3(1)	3(1)	0.11	14%	ABG60532.1	trpC CHU_3293
gi|110282452	probable esterase/lipase [Cytophaga hutchinsonii ATCC 33406]	26707	50	2(2)	2(2)	0.26	7%	ABG60638.1	ybfF CHU_3402
gi|1405880015	succinyl-CoA synthetase beta subunit [Cytophaga xylanolytica]	43054	50	1(1)	1(1)	0.08	3%	PZX20791.1
gi|110282030	conserved hypothetical protein [Cytophaga hutchinsonii ATCC 33406]	59507	50	4(1)	4(1)	0.06	8%	ABG60216.1	CHU_2975
gi|110281166	hypothetical protein CHU_2089 [Cytophaga hutchinsonii ATCC 33406]	12859	50	7(3)	4(2)	0.60	28%	ABG59352.1	CHU_2089
gi|110281617	hypothetical protein CHU_2550 [Cytophaga hutchinsonii ATCC 33406]	27358	49	2(1)	1(1)	0.12	8%	ABG59803.1	CHU_2550
gi|110281428	conserved hypothetical protein [Cytophaga hutchinsonii ATCC 33406]	65771	49	2(1)	2(1)	0.10	4%	ABG59614.1	CHU_2356
gi|110281822	N-acetylneuraminate synthase [Cytophaga hutchinsonii ATCC 33406]	38720	49	4(1)	4(1)	0.09	14%	ABG60008.1	neuB CHU_2758
gi|110279731	conserved hypothetical protein [Cytophaga hutchinsonii ATCC 33406]	40493	49	7(2)	5(2)	0.17	14%	ABG57917.1	CHU_0630
gi|110280689	ribulose-phosphate 3-epimerase (D-ribulose-5-phosphate 3-epimerase) [Cytophaga hutchinsonii ATCC 33406]	24028	49	4(1)	3(1)	0.14	20%	ABG58875.1	rpe CHU_1605
gi|110279401	phosphoribosylamine--glycine ligase (phosphoribosylglycinamide synthetase) (GARS) [Cytophaga hutchinsonii ATCC 33406]	46050	48	9(3)	5(2)	0.15	17%	ABG57587.1	purD CHU_0296
gi|110282788	2-isopropylmalate synthase [Cytophaga hutchinsonii ATCC 33406]	42628	48	4(2)	4(2)	0.16	11%	ABG60974.1	leuA CHU_3741
gi|110281269	4-hydroxy-3-methylbut-2-en-1-yl diphosphate synthase [Cytophaga hutchinsonii ATCC 33406]	74501	48	6(1)	6(1)	0.04	11%	ABG59455.1	ispG CHU_2192
gi|1590906192	chaperonin GroEL [Cytophaga sp. DMA-K-7a]	58050	47	2(2)	1(1)	0.06	3%	TDB66898.1
gi|110281234	hypothetical protein CHU_2157 [Cytophaga hutchinsonii ATCC 33406]	15996	47	2(2)	1(1)	0.47	7%	ABG59420.1	CHU_2157
gi|110280737	non-processive endocellulase [Cytophaga hutchinsonii ATCC 33406]	92787	47	8(5)	5(3)	0.11	6%	ABG58923.1	cel CHU_1655
gi|110279865	prephenate dehydratase [Cytophaga hutchinsonii ATCC 33406]	32671	47	4(1)	3(1)	0.10	10%	ABG58051.1	pheA CHU_0764
gi|110281902	hypothetical protein CHU_2840 [Cytophaga hutchinsonii ATCC 33406]	57000	47	7(2)	6(2)	0.12	12%	ABG60088.1	CHU_2840
gi|110280928	conserved hypothetical protein [Cytophaga hutchinsonii ATCC 33406]	79657	47	6(3)	6(3)	0.13	10%	ABG59114.1	CHU_1847
gi|110282188	carbamoyl-phosphate synthetase, small subunit [Cytophaga hutchinsonii ATCC 33406]	40731	46	2(1)	2(1)	0.08	7%	ABG60374.1	carA CHU_3134
gi|110280967	beta-lactamase class D [Cytophaga hutchinsonii ATCC 33406]	31459	46	5(2)	3(2)	0.22	12%	ABG59153.1	CHU_1887
gi|110280786	peptidyl-prolyl cis-trans isomerase, trigger factor [Cytophaga hutchinsonii ATCC 33406]	51102	46	2(1)	2(1)	0.06	5%	ABG58972.1	tig CHU_1705
gi|110282561	conserved hypothetical protein [Cytophaga hutchinsonii ATCC 33406]	32812	46	2(2)	2(2)	0.21	9%	ABG60747.1	CHU_3514
gi|110282765	pyruvate dehydrogenase E1 component alpha subunit [Cytophaga hutchinsonii ATCC 33406]	38481	46	3(1)	2(1)	0.09	5%	ABG60951.1	acoA pdhA CHU_3718
gi|110280345	urea ABC transporter ATP-binding protein [Cytophaga hutchinsonii ATCC 33406]	26374	45	3(1)	3(1)	0.13	18%	ABG58531.1	livF CHU_1259
gi|110279632	CHU large protein; uncharacterized [Cytophaga hutchinsonii ATCC 33406]	111628	45	4(2)	3(2)	0.06	4%	ABG57818.1	CHU_0531
gi|110281841	hypothetical protein CHU_2778 [Cytophaga hutchinsonii ATCC 33406]	74904	45	1(1)	1(1)	0.04	1%	ABG60027.1	CHU_2778
gi|110282868	phosphate uptake regulator, PhoU [Cytophaga hutchinsonii ATCC 33406]	25875	45	1(1)	1(1)	0.13	5%	ABG61054.1	phoU CHU_3822
gi|110281552	conserved hypothetical protein [Cytophaga hutchinsonii ATCC 33406]	55428	45	5(3)	5(3)	0.19	9%	ABG59738.1	CHU_2484
gi|110279547	conserved hypothetical protein [Cytophaga hutchinsonii ATCC 33406]	151834	45	5(2)	5(2)	0.04	5%	ABG57733.1	CHU_0444
gi|110281039	hypothetical protein CHU_1959 [Cytophaga hutchinsonii ATCC 33406]	20773	44	2(1)	2(1)	0.16	14%	ABG59225.1	CHU_1959
gi|1104038739	conserved repeat domain-containing protein, partial [Cytophaga hutchinsonii ATCC 33406]	215284	44	4(2)	4(2)	0.05	3%	SFX69315.1
gi|110282211	LSU ribosomal protein L22P [Cytophaga hutchinsonii ATCC 33406]	19830	44	1(1)	1(1)	0.17	6%	ABG60397.1	rplV CHU_3157
gi|110280769	peptidyl-prolyl cis-trans isomerase (rotamase) [Cytophaga hutchinsonii ATCC 33406]	24157	44	2(1)	2(1)	0.14	10%	ABG58955.1	fklB CHU_1687
gi|110279576	conserved hypothetical protein [Cytophaga hutchinsonii ATCC 33406]	36073	43	4(1)	3(1)	0.09	12%	ABG57762.1	CHU_0473
gi|110282199	SSU ribosomal protein S5P [Cytophaga hutchinsonii ATCC 33406]	17893	43	3(2)	3(2)	0.41	30%	ABG60385.1	rpsE CHU_3145
gi|110281109	conserved hypothetical protein [Cytophaga hutchinsonii ATCC 33406]	20505	43	2(1)	2(1)	0.16	14%	ABG59295.1	CHU_2029
gi|110282776	nicotinate-nucleotide pyrophosphorylase (carboxylating) [Cytophaga hutchinsonii ATCC 33406]	33019	43	4(2)	3(2)	0.21	6%	ABG60962.1	nadC CHU_3729
gi|110282761	hypothetical protein CHU_3714 [Cytophaga hutchinsonii ATCC 33406]	20642	43	2(2)	2(2)	0.35	12%	ABG60947.1	CHU_3714
gi|110279318	hypothetical protein CHU_0212 [Cytophaga hutchinsonii ATCC 33406]	12771	43	4(1)	4(1)	0.27	34%	ABG57504.1	CHU_0212
gi|110282135	N-acetyl-gamma-glutamyl-phosphate reductase [Cytophaga hutchinsonii ATCC 33406]	35809	43	6(2)	5(2)	0.19	20%	ABG60321.1	argC CHU_3081
gi|110282634	hypothetical protein CHU_3587 [Cytophaga hutchinsonii ATCC 33406]	32101	42	1(1)	1(1)	0.10	4%	ABG60820.1	CHU_3587
gi|110279168	GDP-fucose synthetase [Cytophaga hutchinsonii ATCC 33406]	34610	42	2(1)	2(1)	0.10	7%	ABG57354.1	wcaG fcl CHU_0060
gi|110281671	hypothetical protein CHU_2604 [Cytophaga hutchinsonii ATCC 33406]	29720	42	2(1)	2(1)	0.11	11%	ABG59857.1	CHU_2604
gi|110281562	conserved hypothetical protein [Cytophaga hutchinsonii ATCC 33406]	230367	42	8(3)	8(3)	0.04	4%	ABG59748.1	CHU_2494
gi|110282498	CHU large protein; uncharacterized [Cytophaga hutchinsonii ATCC 33406]	587168	42	9(2)	8(2)	0.01	2%	ABG60684.1	CHU_3450
gi|110282062	hypothetical protein CHU_3007 [Cytophaga hutchinsonii ATCC 33406]	14608	42	3(3)	2(2)	0.52	19%	ABG60248.1	CHU_3007
gi|110282821	conserved hypothetical protein, with TPR repeat [Cytophaga hutchinsonii ATCC 33406]	104135	41	6(2)	6(2)	0.10	9%	ABG61007.1	CHU_3775
gi|1405876520	hypothetical protein LX69_01428 [Cytophaga xylanolytica]	11627	41	2(2)	1(1)	0.30	8%	PZX17379.1
gi|110282458	NAD(+) kinase [Cytophaga hutchinsonii ATCC 33406]	33059	41	3(2)	3(2)	0.21	9%	ABG60644.1	nadK CHU_3408
gi|110280112	glycine dehydrogenase (decarboxylating) alpha subunit / glycine dehydrogenase (decarboxylating) beta subunit [Cytophaga hutchinsonii ATCC 33406]	105707	41	8(2)	7(2)	0.10	8%	ABG58298.1	gcvP CHU_1021
gi|110281015	hypothetical protein CHU_1935 [Cytophaga hutchinsonii ATCC 33406]	26284	41	1(1)	1(1)	0.13	6%	ABG59201.1	CHU_1935
gi|110279665	conserved hypothetical protein [Cytophaga hutchinsonii ATCC 33406]	19046	41	5(2)	4(2)	0.63	34%	ABG57851.1	CHU_0564
gi|110280224	universal stress protein [Cytophaga hutchinsonii ATCC 33406]	31971	41	2(1)	2(1)	0.10	7%	ABG58410.1	uspA CHU_1135
gi|110280086	phosphoserine aminotransferase [Cytophaga hutchinsonii ATCC 33406]	40589	41	7(3)	7(3)	0.26	25%	ABG58272.1	serC CHU_0995
gi|110282621	thiol-disulfide isomerase/thioredoxin [Cytophaga hutchinsonii ATCC 33406]	19505	40	2(2)	1(1)	0.17	6%	ABG60807.1	CHU_3574
gi|110282534	NADH:flavin oxidoreductase family protein [Cytophaga hutchinsonii ATCC 33406]	39204	40	2(1)	2(1)	0.08	4%	ABG60720.1	CHU_3487
gi|110279395	conserved hypothetical protein [Cytophaga hutchinsonii ATCC 33406]	24111	40	2(1)	2(1)	0.14	12%	ABG57581.1	CHU_0290
gi|110281979	hypothetical protein CHU_2923 [Cytophaga hutchinsonii ATCC 33406]	18323	40	3(3)	2(2)	0.40	14%	ABG60165.1	CHU_2923
gi|110281320	conserved hypothetical protein (possible two-component element) [Cytophaga hutchinsonii ATCC 33406]	94771	40	6(1)	5(1)	0.03	7%	ABG59506.1	CHU_2243
gi|110280541	CHU large protein; uncharacterized [Cytophaga hutchinsonii ATCC 33406]	106943	40	1(1)	1(1)	0.03	1%	ABG58727.1	CHU_1456
gi|110282687	protein-disulfide isomerase [Cytophaga hutchinsonii ATCC 33406]	27265	40	1(1)	1(1)	0.12	6%	ABG60873.1	dsbC CHU_3640
gi|110282695	nucleoside diphosphate kinase [Cytophaga hutchinsonii ATCC 33406]	15125	39	2(1)	2(1)	0.23	18%	ABG60881.1	ndk CHU_3648
gi|110282197	LSU ribosomal protein L15P [Cytophaga hutchinsonii ATCC 33406]	15847	39	3(2)	3(2)	0.47	32%	ABG60383.1	rplO CHU_3143
gi|110282830	candidate b-glucosidase, Glycoside Hydrolase Family 3 protein [Cytophaga hutchinsonii ATCC 33406]	82145	39	4(1)	3(1)	0.04	4%	ABG61016.1	bglX CHU_3784
gi|110282496	conserved hypothetical protein [Cytophaga hutchinsonii ATCC 33406]	204172	39	3(1)	3(1)	0.02	1%	ABG60682.1	CHU_3448
gi|110280616	translation elongation factor P (EF-P) [Cytophaga hutchinsonii ATCC 33406]	21122	39	1(1)	1(1)	0.16	7%	ABG58802.1	efp CHU_1531
gi|110281693	ribose-phosphate diphosphokinase (phosphoribosylpyrophosphate synthetase) [Cytophaga hutchinsonii ATCC 33406]	33915	39	2(1)	2(1)	0.10	7%	ABG59879.1	prsA prs CHU_2627
gi|110281295	CRISPR-associated protein, Cas6 family [Cytophaga hutchinsonii ATCC 33406]	30799	39	2(1)	2(1)	0.11	7%	ABG59481.1	CHU_2218
gi|110280010	nitrogen regulatory protein P-II [Cytophaga hutchinsonii ATCC 33406]	12704	39	1(1)	1(1)	0.27	9%	ABG58196.1	glnB CHU_0915
gi|110281885	2-phosphosulfolactate phosphatase [Cytophaga hutchinsonii ATCC 33406]	25605	38	2(1)	2(1)	0.13	12%	ABG60071.1	comB CHU_2823
gi|1590905151	class I SAM-dependent methyltransferase [Cytophaga sp. DMA-K-7a]	36001	38	1(1)	1(1)	0.09	2%	TDB65872.1
gi|110280719	hypothetical protein CHU_1636 [Cytophaga hutchinsonii ATCC 33406]	21167	38	3(2)	2(2)	0.34	12%	ABG58905.1	CHU_1636
gi|110281739	histidyl-tRNA synthetase [Cytophaga hutchinsonii ATCC 33406]	50943	38	6(3)	5(3)	0.21	12%	ABG59925.1	hisS CHU_2673
gi|110279187	cold-shock DNA-binding protein family [Cytophaga hutchinsonii ATCC 33406]	7015	38	1(1)	1(1)	0.51	19%	ABG57373.1	cspC CHU_0079
gi|110282499	conserved hypothetical protein, with fibronectin domain [Cytophaga hutchinsonii ATCC 33406]	78770	38	7(1)	7(1)	0.04	14%	ABG60685.1	CHU_3451
gi|110279904	a-glucosidase, glycoside hydrolase family 31 protein [Cytophaga hutchinsonii ATCC 33406]	92981	38	5(2)	5(2)	0.07	6%	ABG58090.1	malZ CHU_0803
gi|110280908	10 kDa chaperonin [Cytophaga hutchinsonii ATCC 33406]	9819	38	1(1)	1(1)	0.36	11%	ABG59094.1	groES groS CHU_1827
gi|110279555	ribonucleoside-diphosphate reductase 1, beta subunit [Cytophaga hutchinsonii ATCC 33406]	37645	38	4(1)	4(1)	0.09	14%	ABG57741.1	nrdB CHU_0452
gi|110279748	aminotransferase [Cytophaga hutchinsonii ATCC 33406]	45414	37	5(2)	5(2)	0.15	15%	ABG57934.1	hemL CHU_0647
gi|110280333	probable dehydrogenase [Cytophaga hutchinsonii ATCC 33406]	49214	37	6(1)	6(1)	0.07	20%	ABG58519.1	yjhC CHU_1247
gi|110282616	SPFH domain, Band 7 family protein [Cytophaga hutchinsonii ATCC 33406]	28905	37	2(2)	2(2)	0.24	8%	ABG60802.1	CHU_3569
gi|110282065	pirin-related protein [Cytophaga hutchinsonii ATCC 33406]	27797	37	1(1)	1(1)	0.12	9%	ABG60251.1	CHU_3010
gi|110280128	3-hydroxyacyl-[acyl-carrier-protein] dehydratase [Cytophaga hutchinsonii ATCC 33406]	51547	37	1(1)	1(1)	0.06	2%	ABG58314.1	lpxC fabZ CHU_1037
gi|110282194	bacterial translation initiation factor 1 (bIF-1) [Cytophaga hutchinsonii ATCC 33406]	8282	37	1(1)	1(1)	0.42	15%	ABG60380.1	infA CHU_3140
gi|110282468	cysteinyl-tRNA synthetase [Cytophaga hutchinsonii ATCC 33406]	56886	37	2(1)	2(1)	0.06	4%	ABG60654.1	cysS CHU_3418
gi|1590903071	ATP-binding cassette domain-containing protein [Cytophaga sp. DMA-K-7a]	55893	37	66(10)	1(1)	0.06	1%	TDB63827.1
gi|110281010	conserved hypothetical protein [Cytophaga hutchinsonii ATCC 33406]	21446	36	1(1)	1(1)	0.16	6%	ABG59196.1	CHU_1930
gi|110279280	gliding related protein; possible gldN and/or gldO [Cytophaga hutchinsonii ATCC 33406]	33302	36	5(2)	5(2)	0.21	18%	ABG57466.1	CHU_0174
gi|110282707	WD-40 repeat-containing protein [Cytophaga hutchinsonii ATCC 33406]	120953	36	12(1)	9(1)	0.03	9%	ABG60893.1	CHU_3660
gi|110279453	conserved hypothetical protein [Cytophaga hutchinsonii ATCC 33406]	20456	36	4(3)	4(3)	0.58	22%	ABG57639.1	CHU_0349
gi|110279595	hydroxymethylbilane synthase [Cytophaga hutchinsonii ATCC 33406]	34169	36	2(1)	2(1)	0.10	8%	ABG57781.1	hemC CHU_0492
gi|110282077	conserved hypothetical protein [Cytophaga hutchinsonii ATCC 33406]	24768	36	3(1)	3(1)	0.14	13%	ABG60263.1	CHU_3022
gi|110279678	uridylate kinase [Cytophaga hutchinsonii ATCC 33406]	25935	35	7(2)	4(2)	0.27	19%	ABG57864.1	pyrH CHU_0577
gi|110281478	esterase-related protein, carbohydrate esterase family 1 protein [Cytophaga hutchinsonii ATCC 33406]	35995	35	5(1)	3(1)	0.09	8%	ABG59664.1	CHU_2408
gi|110280626	outer membrane transport energization protein TonB [Cytophaga hutchinsonii ATCC 33406]	29216	35	3(2)	2(2)	0.24	9%	ABG58812.1	CHU_1541
gi|517155728	50S ribosomal protein L6 [Cytophaga aurantiaca]	19997	34	2(1)	2(1)	0.17	11%	WP_018344546.1
gi|110281818	signal recognition particle subunit FFH/SRP54 (srp54) [Cytophaga hutchinsonii ATCC 33406]	49329	34	5(2)	5(2)	0.14	12%	ABG60004.1	ffh CHU_2754
gi|110280253	N-acetylmuramoyl-L-alanine amidase I [Cytophaga hutchinsonii ATCC 33406]	30327	33	3(2)	3(2)	0.23	13%	ABG58439.1	amiA CHU_1164
gi|110280450	D-alanyl-D-alanine carboxypeptidase (penicillin-binding protein 4) [Cytophaga hutchinsonii ATCC 33406]	52242	33	3(1)	3(1)	0.06	6%	ABG58636.1	dacB CHU_1364
gi|110281870	membrane fusion protein; possible cation efflux system protein [Cytophaga hutchinsonii ATCC 33406]	38302	33	6(1)	5(1)	0.09	15%	ABG60056.1	CHU_2808
gi|110281705	cystathionine beta-lyase/cystathionine gamma-synthase [Cytophaga hutchinsonii ATCC 33406]	43774	33	4(2)	4(2)	0.16	13%	ABG59891.1	metC metZ CHU_2639
gi|110282117	formiminoglutamase-related protein [Cytophaga hutchinsonii ATCC 33406]	47661	33	1(1)	1(1)	0.07	2%	ABG60303.1	hutG CHU_3062
gi|110279842	lysine--tRNA ligase [Cytophaga hutchinsonii ATCC 33406]	66104	32	7(2)	6(2)	0.10	9%	ABG58028.1	lysU lysS CHU_0741
gi|110280646	outer membrane protein, OmpA family [Cytophaga hutchinsonii ATCC 33406]	71216	32	3(1)	3(1)	0.05	3%	ABG58832.1	tpn50 CHU_1561
gi|110279133	aspartyl/glutamyl-tRNA(Asn/Gln) amidotransferase subunit A [Cytophaga hutchinsonii ATCC 33406]	52210	32	3(1)	2(1)	0.06	7%	ABG57319.1	gatA CHU_0025
gi|110281662	conserved hypothetical protein; thioredoxin domain [Cytophaga hutchinsonii ATCC 33406]	78399	32	6(1)	6(1)	0.04	10%	ABG59848.1	CHU_2595
gi|110280327	hypothetical protein CHU_1241 [Cytophaga hutchinsonii ATCC 33406]	21426	32	4(1)	4(1)	0.16	22%	ABG58513.1	CHU_1241
gi|110281208	cation-transporting ATPase [Cytophaga hutchinsonii ATCC 33406]	20244	32	4(1)	2(1)	0.17	13%	ABG59394.1	CHU_2131
gi|110279526	conserved hypothetical protein [Cytophaga hutchinsonii ATCC 33406]	117871	32	7(1)	6(1)	0.03	6%	ABG57712.1	CHU_0422
gi|110279469	thioredoxin-related protein [Cytophaga hutchinsonii ATCC 33406]	21143	32	3(1)	3(1)	0.16	23%	ABG57655.1	CHU_0365
gi|110279234	diaminopimelate epimerase [Cytophaga hutchinsonii ATCC 33406]	29523	32	3(1)	2(1)	0.11	8%	ABG57420.1	dapF CHU_0127
gi|110280723	hypothetical protein CHU_1640 [Cytophaga hutchinsonii ATCC 33406]	15062	32	1(1)	1(1)	0.23	8%	ABG58909.1	CHU_1640
gi|110282711	fumarase [Cytophaga hutchinsonii ATCC 33406]	50118	32	1(1)	1(1)	0.07	2%	ABG60897.1	fumC CHU_3664
gi|110279524	conserved hypothetical protein [Cytophaga hutchinsonii ATCC 33406]	63854	31	4(3)	4(3)	0.16	9%	ABG57710.1	CHU_0420
gi|110280308	CHU large protein [Cytophaga hutchinsonii ATCC 33406]	176568	31	8(1)	7(1)	0.02	6%	ABG58494.1	CHU_1221
gi|110280062	hypothetical protein CHU_0971 [Cytophaga hutchinsonii ATCC 33406]	20649	31	2(1)	2(1)	0.16	13%	ABG58248.1	CHU_0971
gi|110280427	fructose-bisphosphate aldolase [Cytophaga hutchinsonii ATCC 33406]	32841	31	4(1)	4(1)	0.10	15%	ABG58613.1	alf CHU_1341
gi|110282884	glutamine--fructose-6-phosphate transaminase [Cytophaga hutchinsonii ATCC 33406]	67470	31	2(1)	2(1)	0.05	3%	ABG61070.1	glmS CHU_3838
gi|110282545	oligopeptide ABC transporter, solute-binding protein [Cytophaga hutchinsonii ATCC 33406]	66244	30	6(1)	6(1)	0.05	9%	ABG60731.1	oppA CHU_3498
gi|110282219	SSU ribosomal protein S7P [Cytophaga hutchinsonii ATCC 33406]	17557	30	5(1)	3(1)	0.19	20%	ABG60405.1	rpsG CHU_3165
gi|110282214	LSU ribosomal protein L23P [Cytophaga hutchinsonii ATCC 33406]	10440	30	2(1)	2(1)	0.33	27%	ABG60400.1	rplW CHU_3160
gi|110282291	conserved hypothetical protein [Cytophaga hutchinsonii ATCC 33406]	142048	30	3(2)	3(2)	0.05	2%	ABG60477.1	CHU_3237
gi|110281405	conserved hypothetical protein [Cytophaga hutchinsonii ATCC 33406]	22319	30	2(2)	1(1)	0.15	6%	ABG59591.1	CHU_2333
gi|110280752	L-alanine-DL-glutamate epimerase [Cytophaga hutchinsonii ATCC 33406]	39996	30	2(1)	2(1)	0.17	7%	ABG58938.1	murI CHU_1670
gi|110280941	histidinol dehydrogenase [Cytophaga hutchinsonii ATCC 33406]	45784	30	5(1)	5(1)	0.07	15%	ABG59127.1	hisD CHU_1861
gi|110280623	conserved hypothetical protein, with TPR repeat [Cytophaga hutchinsonii ATCC 33406]	116626	29	2(1)	2(1)	0.03	2%	ABG58809.1	CHU_1538
gi|517155203	anti-sigma factor antagonist [Cytophaga aurantiaca]	14197	29	3(2)	3(2)	0.54	22%	WP_018344021.1
gi|110279777	conserved hypothetical protein [Cytophaga hutchinsonii ATCC 33406]	19021	29	4(1)	4(1)	0.18	29%	ABG57963.1	CHU_0676
gi|110280068	Iron-regulated ABC transporter ATPase subunit SufC [Cytophaga hutchinsonii ATCC 33406]	28080	29	1(1)	1(1)	0.12	3%	ABG58254.1	sufC CHU_0977
gi|110279883	conserved hypothetical protein; leucine rich repeat protein [Cytophaga hutchinsonii ATCC 33406]	59235	28	1(1)	1(1)	0.06	2%	ABG58069.1	CHU_0782
gi|110282435	hypothetical protein CHU_3385 [Cytophaga hutchinsonii ATCC 33406]	34440	28	2(1)	2(1)	0.10	8%	ABG60621.1	CHU_3385
gi|110279436	conserved hypothetical protein [Cytophaga hutchinsonii ATCC 33406]	60123	28	5(1)	5(1)	0.05	11%	ABG57622.1	CHU_0332
gi|110279719	hypothetical protein CHU_0618 [Cytophaga hutchinsonii ATCC 33406]	32402	28	1(1)	1(1)	0.10	4%	ABG57905.1	CHU_0618
gi|110282737	hypothetical protein CHU_3690 [Cytophaga hutchinsonii ATCC 33406]	24160	28	2(1)	1(1)	0.14	4%	ABG60923.1	CHU_3690
gi|110280998	coproporphyrinogen oxidase [Cytophaga hutchinsonii ATCC 33406]	34361	28	5(1)	5(1)	0.10	16%	ABG59184.1	hemF CHU_1918
gi|110279900	alpha-tubulin suppressor [Cytophaga hutchinsonii ATCC 33406]	50270	28	5(1)	5(1)	0.07	13%	ABG58086.1	CHU_0799
gi|110279888	conserved hypothetical protein; possible heat shock protein [Cytophaga hutchinsonii ATCC 33406]	18302	27	1(1)	1(1)	0.18	8%	ABG58074.1	CHU_0787
gi|110279866	aminotransferase [Cytophaga hutchinsonii ATCC 33406]	43784	27	4(1)	4(1)	0.08	10%	ABG58052.1	CHU_0765
gi|110279557	LSU ribosomal protein L27P [Cytophaga hutchinsonii ATCC 33406]	9494	27	1(1)	1(1)	0.36	13%	ABG57743.1	rpmA CHU_0454
gi|110279289	ATP synthase, subunit alpha (H(+)-transporting two-sector ATPase) [Cytophaga hutchinsonii ATCC 33406]	56926	27	2(1)	2(1)	0.06	4%	ABG57475.1	atpA CHU_0183
gi|110281660	LSU ribosomal protein L9P [Cytophaga hutchinsonii ATCC 33406]	15691	27	1(1)	1(1)	0.22	7%	ABG59846.1	rplI CHU_2593
gi|110279631	CHU large protein; uncharacterized [Cytophaga hutchinsonii ATCC 33406]	129233	27	4(1)	4(1)	0.03	5%	ABG57817.1	CHU_0530
gi|110280609	hypothetical protein CHU_1524 [Cytophaga hutchinsonii ATCC 33406]	179502	26	3(1)	3(1)	0.02	1%	ABG58795.1	CHU_1524
gi|110281235	Zn-binding alcohol dehydrogenase [Cytophaga hutchinsonii ATCC 33406]	40825	26	2(1)	2(1)	0.08	6%	ABG59421.1	yahK CHU_2158
gi|110282206	LSU ribosomal protein L14P [Cytophaga hutchinsonii ATCC 33406]	13254	26	1(1)	1(1)	0.26	5%	ABG60392.1	rplN CHU_3152
gi|110281692	LSU ribosomal protein L25P [Cytophaga hutchinsonii ATCC 33406]	21492	25	3(1)	2(1)	0.16	9%	ABG59878.1	rplY ctc CHU_2626
gi|110281507	conserved hypothetical protein [Cytophaga hutchinsonii ATCC 33406]	89764	25	4(1)	4(1)	0.04	5%	ABG59693.1	CHU_2437
gi|110281923	outer membrane protein [Cytophaga hutchinsonii ATCC 33406]	49777	25	2(1)	2(1)	0.07	4%	ABG60109.1	CHU_2861
gi|110281409	histidine biosynthesis bifunctional protein: phosphoribosyl-AMP cyclohydrolase; phosphoribosyl-ATP pyrophosphatase [Cytophaga hutchinsonii ATCC 33406]	22322	25	1(1)	1(1)	0.15	7%	ABG59595.1	hisI hisIE CHU_2337
gi|110279215	superoxide dismutase, manganese [Cytophaga hutchinsonii ATCC 33406]	22970	25	3(1)	3(1)	0.15	19%	ABG57401.1	sodA CHU_0108
gi|110280296	hypothetical protein CHU_1209 [Cytophaga hutchinsonii ATCC 33406]	17937	24	1(1)	1(1)	0.19	10%	ABG58482.1	CHU_1209
gi|110280256	conserved hypothetical protein [Cytophaga hutchinsonii ATCC 33406]	65670	24	2(1)	2(1)	0.05	3%	ABG58442.1	CHU_1167
gi|1405870320	PAS domain S-box-containing protein [Cytophaga xylanolytica]	161054	23	2(1)	2(1)	0.02	1%	PZX11285.1
gi|110282632	conserved hypothetical protein [Cytophaga hutchinsonii ATCC 33406]	23365	23	1(1)	1(1)	0.14	5%	ABG60818.1	CHU_3585
gi|110280198	hypothetical protein CHU_1108 [Cytophaga hutchinsonii ATCC 33406]	17856	23	3(0)	2(0)	0.19	15%	ABG58384.1	CHU_1108
gi|110281805	UDP-N-acetylmuramoylalanine--D-glutamate ligase [Cytophaga hutchinsonii ATCC 33406]	49444	23	4(1)	3(1)	0.07	7%	ABG59991.1	murD CHU_2741
gi|110279570	mannose-6-phosphate isomerase, type 1 [Cytophaga hutchinsonii ATCC 33406]	37063	23	2(1)	2(1)	0.09	6%	ABG57756.1	manA CHU_0467
gi|517154123	Fe-S cluster assembly protein SufB [Cytophaga aurantiaca]	54211	23	2(1)	2(1)	0.06	4%	WP_018342941.1
gi|110279374	hypothetical protein CHU_0268 [Cytophaga hutchinsonii ATCC 33406]	66769	23	7(0)	7(0)	0.05	13%	ABG57560.1	CHU_0268
gi|110282637	acetyl-CoA acetyltransferase [Cytophaga hutchinsonii ATCC 33406]	42370	23	2(0)	2(0)	0.08	5%	ABG60823.1	fadA CHU_3590
gi|110281560	conserved hypothetical protein [Cytophaga hutchinsonii ATCC 33406]	44728	23	2(1)	2(1)	0.07	7%	ABG59746.1	CHU_2492
gi|110282203	SSU ribosomal protein S14P [Cytophaga hutchinsonii ATCC 33406]	10134	23	5(1)	2(1)	0.34	22%	ABG60389.1	rpsN CHU_3149
gi|110282759	SAM-dependent methyltransferase [Cytophaga hutchinsonii ATCC 33406]	44283	22	3(1)	3(1)	0.07	6%	ABG60945.1	CHU_3712
gi|110280642	CHU large protein; uncharacterized [Cytophaga hutchinsonii ATCC 33406]	395900	22	3(1)	3(1)	0.01	0%	ABG58828.1	CHU_1557
gi|110282838	hypothetical protein CHU_3792 [Cytophaga hutchinsonii ATCC 33406]	8503	21	1(1)	1(1)	0.41	8%	ABG61024.1	CHU_3792
gi|110281072	transketolase [Cytophaga hutchinsonii ATCC 33406]	91301	21	7(1)	5(1)	0.04	8%	ABG59258.1	tktA CHU_1992
gi|110280732	peptide methionine sulfoxide reductase [Cytophaga hutchinsonii ATCC 33406]	31296	21	2(0)	2(0)	0.11	7%	ABG58918.1	msrA CHU_1649
gi|1405875944	TonB-linked SusC/RagA family outer membrane protein [Cytophaga xylanolytica]	113705	21	2(1)	1(1)	0.03	0%	PZX16818.1
gi|110280371	conserved hypothetical protein [Cytophaga hutchinsonii ATCC 33406]	17112	21	2(0)	2(0)	0.20	13%	ABG58557.1	CHU_1285
gi|110279465	conserved hypothetical protein [Cytophaga hutchinsonii ATCC 33406]	94594	21	4(1)	2(1)	0.03	2%	ABG57651.1	CHU_0361
gi|110282092	SSU ribosomal protein S2P [Cytophaga hutchinsonii ATCC 33406]	28509	21	4(0)	4(0)	0.12	19%	ABG60278.1	rpsB CHU_3037
gi|110281286	quinol:cytochrome c oxidoreductase monoheme cytochrome subunit [Cytophaga hutchinsonii ATCC 33406]	22222	20	4(0)	3(0)	0.15	18%	ABG59472.1	CHU_2209
gi|110279161	NAD+-dependent aldehyde dehydrogenase [Cytophaga hutchinsonii ATCC 33406]	55592	20	1(0)	1(0)	0.06	2%	ABG57347.1	dhaL CHU_0053
gi|110279561	conserved hypothetical protein [Cytophaga hutchinsonii ATCC 33406]	32121	19	4(1)	4(1)	0.22	17%	ABG57747.1	CHU_0458
gi|110282686	conserved hypothetical protein [Cytophaga hutchinsonii ATCC 33406]	39632	18	2(1)	2(1)	0.08	10%	ABG60872.1	CHU_3639
gi|1590908138	30S ribosomal protein S19 [Cytophaga sp. DMA-K-7a]	10543	17	4(0)	3(0)	0.33	34%	TDB68811.1
gi|110279269	aminopeptidase N [Cytophaga hutchinsonii ATCC 33406]	64369	17	3(0)	3(0)	0.05	6%	ABG57455.1	pepN CHU_0163
gi|110281763	orotidine 5' phosphate decarboxylase [Cytophaga hutchinsonii ATCC 33406]	30510	16	2(0)	2(0)	0.11	11%	ABG59949.1	CHU_2698
gi|110279218	aspartyl-tRNA synthetase [Cytophaga hutchinsonii ATCC 33406]	70268	16	2(0)	2(0)	0.05	3%	ABG57404.1	aspS CHU_0111
gi|110280375	thymidylate synthase [Cytophaga hutchinsonii ATCC 33406]	30461	15	3(0)	3(0)	0.11	15%	ABG58561.1	thyA CHU_1289
gi|110280653	conserved hypothetical protein [Cytophaga hutchinsonii ATCC 33406]	189562	14	1(1)	1(1)	0.02	0%	ABG58839.1	CHU_1568
gi|517153595	ATP-dependent protease ATPase subunit HslU [Cytophaga aurantiaca]	52097	14	2(0)	2(0)	0.06	4%	WP_018342413.1
